# Supplementary material for: Ca2+-Permeable Channels/Ca2+ Signaling in the Regulation of Ileal Na+/Gln Co-Transport in Mice
Source: Front Pharmacol. 2022 Feb 23;13:816133. doi: 10.3389/fphar.2022.816133 (PMC8905502; doi:10.3389/fphar.2022.816133)
Supplement: Supplementary file 1 [file DataSheet1.xls]

## Sheet: Figure1
Figure 1B									Figure 1A Time Course																													Figure 1D time Course										Figure 1E time Course
Duodenum m side(25mM Gln)									Duodenum(25mM Gln mside)												Jejunum(25mM Gln mside)									Ileum(25mM Gln mside) Time Course								01/18/2018			01/18/2018			04/07/2020				04/09/2020
Time	Group	Tissue No.	Isc(min)	Isc(max)	max-min(μA)(μA)	Isc(μA/cm2)			01/17/2018			05/06/2020				04/16/2021					04/17/2021				04/17/2021					01/17/2018		01/18/2018						Time(s)	I-1	I-2	Time(s)	I-1	I-2	Time(s)	I-1	I-2		Time(s)	I-1
01/17/2018	1	1	0.08	0.29	0.21	2.625			Time(s)	I-1	I-2	Time(s)	I-1	I-2	I-3	Time(s)	I-1	I-2	I-3		Time(s)	I-1	I-2	I-3	Time(s)	I-1	I-2	I-3		Time(s)	I-1	Time(s)	I-1	I-2	I-3	I-4		0	5.53894	7.08771	0	6.39343	6.11877	0	8.14056	-2.78854		0	-1.13678
		2	-1.03	-1	0.03	0.375			0	0.534058	0.274658	0	3.56293	1.90735	9.78851	0	-3.13187	6.42395	5.33295		0	-5.03922	1.51062	9.55963	0	9.97543	-6.27136	1.66321		0	6.68335	0	3.6087	6.39343	7.11823	6.11877		10	5.41687	7.07245	10	6.34003	5.98526	20	8.19016	-2.85339		20	-1.1673
05/06/2020	1	1	3.46	4.1	0.64	8			10	0.488281	0.221252	20	3.43323	1.78909	9.69315	10	-3.15475	6.41251	5.35583		10	-5.02777	1.50299	9.43756	10	9.96017	-6.17218	1.70135		10	6.57272	10	3.54767	6.34003	7.01904	5.98526		20	5.46265	6.99615	20	6.30569	5.96619	41	8.22067	-2.89154		40	-1.15967
		2	0.76	1.66	0.9	11.25			20	0.457764	0.175476	40	3.46375	1.78146	9.72748	20	-3.12805	6.36292	5.35202		20	-5.05447	1.49155	9.37653	20	9.92584	-6.16455	1.73569		20	6.55365	20	3.52097	6.30569	7.0076	5.96619		30	5.33295	7.01141	30	6.33621	5.98526	61	8.22067	-2.96021		60	-1.21307
		3	8.75	9.11	0.36	4.5			30	0.450134	0.148773	60	3.3989	2.10953	9.88388	30	-3.10898	6.31714	5.21851		30	-4.98199	1.49536	9.38416	30	9.8877	-6.05392	1.7662		30	6.5155	30	3.49426	6.33621	6.99997	5.98526		40	5.35965	7.02286	41	6.37817	5.97382	81	8.19397	-2.99454		81	-1.24741
04/16/2021	2	1	6.04	7.74	1.7	21.25			40	0.442505	0.133514	80	3.39508	2.1019	9.63974	40	-3.22342	6.28662	5.26428		40	-4.99344	1.50299	9.50623	40	9.84955	-6.10733	1.74713		40	6.4888	41	3.4256	6.37817	6.9809	5.97382		50	5.24139	7.03812	51	6.34766	5.97	101	8.23593	-3.0365		101	-1.27792
		2	4.52	5.28	0.76	9.5			50	0.434875	0.118256	100	3.41797	2.09045	9.19724	50	-3.18146	6.2027	5.31769		50	-5.08881	1.4801	9.39941	50	9.86481	-6.03104	1.72806		50	6.53076	51	3.4256	6.34766	6.99997	5.97		60	5.29099	7.09152	61	6.35529	5.94711	121	8.2283	-3.09372		121	-1.31226
		3	-1.07	0.12	1.19	14.875			60	0.408173	0.0915527	121	3.42178	2.10571	9.2926	60	-3.17001	6.19125	5.27954		60	-5.10025	1.44958	9.43756	60	9.758	-6.00433	1.69373		60	6.51169	61	3.40271	6.35529	6.98471	5.94711		71	5.19943	7.01904	71	6.37817	5.92804	141	8.31223	-3.1395		141	-1.31607
									70	0.385284	0.0686646	141	3.39127	2.10571	9.47952	70	-3.15094	6.15692	5.19562		70	-5.09262	1.39999	9.12094	70	9.81522	-5.96237	1.74713		70	6.51169	71	3.38364	6.37817	7.00378	5.92804		81	5.1918	7.061	81	6.37817	5.95856	161	8.35037	-3.20816		161	-1.30081
Jejunum m side(25mM Gln)									80	0.38147	0.0419617	161	3.40271	2.08664	9.31549	80	-3.12805	6.13403	5.15747		80	-5.14984	1.40381	9.32693	80	9.80377	-5.9967	1.77765		80	6.46973	81	3.33786	6.37817	6.98471	5.95856		91	5.17273	7.02286	91	6.34766	5.97	182	8.36182	-3.2196		181	-1.33514
Time	Group	Tissue No.	Isc(min)	Isc(max)	max-min(μA)(μA)	Isc(μA/cm2)			90	0.358582	0.0114441	181	3.41415	2.07138	9.4223	90	-3.0899	6.13022	5.30624		90	-5.1384	1.38474	9.34982	90	9.71985	-5.98145	1.78909		90	6.48117	91	3.36075	6.34766	6.97708	5.97		101	5.1384	7.08771	101	6.37436	5.93948	202	8.47244	-3.26538		201	-1.38474
04/17/2021	1	1	-4.84	-2.3	2.54	31.75			100	0.305176	-0.0114441	201	3.41415	2.0752	9.4986	101	-3.05939	6.1264	5.23376		100	-5.1918	1.36566	9.34982	100	9.68933	-5.99289	1.74713		100	6.43158	101	3.34167	6.37436	6.99234	5.93948		111	5.18799	7.08008	111	6.39725	5.9433	222	8.49915	-3.28827		221	-1.41144
		2	1.2	3.09	1.89	23.625			111	0.312805	-0.0305176	221	3.4256	1.52206	9.61304	111	-3.07465	6.14166	5.18036		110	-5.23376	1.3504	9.2392	110	9.69315	-6.05392	1.78528		111	6.40488	111	3.28445	6.39725	6.96945	5.9433		121	5.07736	7.10297	121	6.37054	5.97	242	8.57925	-3.36075		241	-1.46484
		3	9.73	11.97	2.24	28			121	0.331879	-0.0495911	241	3.45993	1.49918	9.44901	121	-2.99454	6.08826	5.24139		120	-5.24139	1.3237	9.21631	120	9.70459	-6.08826	1.75095		121	6.38962	121	3.29971	6.37054	6.99997	5.97		131	5.09262	7.14493	131	6.35529	5.90897	262	8.62885	-3.38745		262	-1.49918
04/17/2021	2	1	9.16	10.97	1.81	22.625			131	0.305176	-0.0953674	261	3.41034	1.4801	9.49097	131	-3.02505	6.01959	5.26428		131	-5.28717	1.33514	9.20868	131	9.70459	-6.09207	1.69373		131	6.35147	131	3.22342	6.35529	6.94656	5.90897		141	5.11551	7.12967	141	6.40869	5.88226	282	8.68225	-3.44086		282	-1.54877
		2	1.63	3.63	2	25			141	0.297546	-0.1297	282	3.44467	1.40762	9.38034	141	-2.93732	5.97	5.25665		141	-5.35202	1.34659	9.33075	141	9.67407	-6.19125	1.6861		141	6.32858	141	3.23105	6.40869	6.95419	5.88226		151	5.03159	7.15256	151	6.36292	5.87463	302	8.72803	-3.48663		302	-1.68228
		3	-9.23	-6	3.23	40.375			151	0.312805	-0.152588	302	3.44467	1.34659	9.38034	151	-2.86865	5.90515	5.1918		151	-5.39398	1.30463	9.21249	151	9.66263	-6.22559	1.66321		151	6.33621	151	3.2196	6.36292	6.93512	5.87463		161	5.03922	7.12585	161	6.37817	5.90134	322	8.79288	-3.53622		322	-1.7395
									161	0.286102	-0.19455	322	3.46375	1.36185	9.30405	161	-2.8801	5.867	5.20706		161	-5.39017	1.29318	9.2392	161	9.65881	-5.56183	1.66321		161	6.28662	161	3.17383	6.37817	6.91223	5.90134		171	5.08118	7.14874	171	6.43158	5.90515	343	8.52966	-3.58582		342	-1.81198
Ileum m side(25mM Gln)									171	0.259399	-0.228882	342	3.44849	1.3504	9.36508	171	-2.83051	5.87082	5.29861		171	-5.38254	1.28174	9.47189	171	9.62448	-6.06537	1.71661		171	6.26373	171	3.12805	6.43158	6.9809	5.90515		181	5.02014	7.18689	181	6.40869	5.92804	363	8.65173	-3.24631		362	-1.89209
Time	Group	Tissue No.	Isc(min)	Isc(max)	max-min(μA)(μA)	Isc(μA/cm2)			181	0.259399	-0.259399	362	3.45993	1.31226	9.39178	181	-2.82669	5.85175	5.22232		181	-5.35965	1.27411	9.31168	181	9.60159	-6.3591	1.68991		181	6.26755	181	3.16238	6.40869	6.98471	5.92804		191	4.97437	7.22504	191	6.3591	5.92804	383	8.81577	-3.34167		382	-1.91116
01/17/2018	1	1	6.35	11.7	5.35	66.875			191	0.232697	-0.301361	382	3.43704	1.31989	9.37271	191	-2.84195	5.8403	5.27573		191	-5.3215	1.27029	9.66263	191	9.58252	-6.45065	1.62888		191	6.23322	191	3.13568	6.3591	6.93893	5.92804		201	5.08118	7.30133	201	6.42395	5.89752	403	8.89969	-3.3493		402	-1.98364
01/18/2018	2	1	2.95	6.97	4.02	50.25			201	0.221252	-0.31662	402	3.44849	1.28937	9.44901	201	-2.76947	5.83267	5.34058		201	-5.33295	1.2207	9.25446	201	9.59778	-6.47354	1.6861		201	6.22559	201	3.11279	6.42395	6.9809	5.89752		211	5.02777	7.27081	211	6.43921	5.91278	423	8.99124	-3.36075		423	-2.01797
		2	7.6	12.33	4.73	59.125			211	0.228882	-0.350952	423	3.42178	1.30844	9.43375	211	-2.74658	5.79834	5.33676		211	-5.34821	1.23596	9.51767	211	9.60922	-6.62613	1.68991		211	6.19888	211	3.07846	6.43921	6.97708	5.91278		221	4.97055	7.25555	221	6.42776	5.92804	443	9.05991	-3.34549		443	-2.09427
		3	7.16	11.55	4.39	54.875			221	0.205994	-0.385284	443	3.45993	1.297	9.34982	222	-2.67792	5.74493	5.35583		221	-5.34058	1.20926	9.50623	221	9.53674	-6.08826	1.59454		221	6.21796	221	3.05939	6.42776	7.0343	5.92804		231	4.94385	7.24411	231	6.40869	5.95093	463	9.11713	-3.34549		463	-2.06757
		4	6.3	10.7	4.4	55			231	0.267029	-0.415802	463	3.4256	1.31226	9.36508	232	-2.65503	5.66483	5.36728		231	-5.31387	1.19019	9.53293	231	9.5253	-6.87027	1.62125		231	6.2294	231	3.09372	6.40869	7.0076	5.95093		241	4.96674	7.26318	241	6.48499	5.92804	484	9.11713	-3.3226		483	-0.141144
04/09/2020	3	1	5.45	9.67	4.22	52.75			241	0.267029	-0.44632	483	3.44086	1.31607	9.31931	242	-2.63214	5.57327	5.34821		241	-5.31006	1.18637	9.34982	241	9.50623	-6.89697	1.52206		241	6.24466	241	3.05557	6.48499	7.0076	5.92804		251	4.95529	7.30133	251	6.49643	5.95856	504	9.19724	-3.31879		503	0.0648499
Figure 1C									251	0.301361	-0.473022	503	3.44467	1.3237	9.15909	252	-2.62833	5.48553	5.30243		252	-5.31387	1.21689	9.3689	252	9.47571	-7.06863	1.5564		251	6.22177	251	3.03268	6.49643	7.01523	5.95856		261	4.93622	7.33185	262	6.54602	6.01959	524	9.18579	-3.31116		523	0.225067
Distal Ileum m side(1mM Gln)									261	0.331879	-0.469208	523	3.45612	1.30463	9.13239	262	-2.51007	5.38635	5.35965		262	-5.12695	1.23596	9.66263	262	9.4223	-7.3967	1.53732		261	6.24847	262	3.0632	6.54602	7.12585	6.01959		271	4.91714	7.29752	272	6.46591	5.96619	544	9.2659	-3.31116		543	0.339508
Time	Group	Tissue No.	Isc(min)	Isc(max)	max-min(μA)(μA)	Isc(μA/cm2)			271	0.301361	-0.545502	543	3.45612	1.32751	9.25827	272	-2.47192	5.2948	5.46646		272	-5.21851	1.23215	9.7084	272	9.41467	-7.35092	1.59454		271	6.21414	272	2.99454	6.46591	7.1106	5.96619		282	4.96292	7.36618	282	6.48117	5.99289	564	9.19342	-3.30353		564	0.37384
04/13/2020	1	1	6.2	6.64	0.44	5.5			281	0.293732	-0.564575	564	3.48282	1.33133	9.06754	282	-2.46811	5.15747	5.39398		282	-5.30243	1.22833	9.72366	282	9.40704	-7.74002	1.65176		281	6.25992	282	3.0098	6.48117	7.09534	5.99289		292	4.94766	7.33185	292	6.55365	5.99289	584	9.25827	-3.30353		584	0.354767
		2	15.38	17.08	1.7	21.25			291	0.297546	-0.595093	584	3.46756	1.30081	9.12476	292	-2.39944	5.06592	5.55038		292	-5.23376	1.23596	9.80759	292	9.36127	-7.88498	1.65176		291	6.27899	292	2.99454	6.55365	7.10297	5.99289		302	4.90952	7.36618	302	6.54984	5.9433	604	9.22394	-3.32642		604	0.343323
		3	3.63	4.05	0.42	5.25			301	0.278473	-0.656128	604	3.42941	1.26266	9.05609	302	-2.34985	4.91714	5.43976		302	-5.14603	1.27411	9.74655	302	9.33075	-8.12912	1.67084		301	6.27899	302	2.97546	6.54984	7.14493	5.9433		312	4.9057	7.38907	312	6.54221	5.99289	625	9.20486	-3.34167		624	0.385284
		4	0.02	0.77	0.75	9.375			311	0.25177	-0.679016	624	3.44086	1.20544	9.0332	312	-2.34222	4.76837	5.56946		312	-5.13077	1.27029	9.34601	312	9.29642	-8.22449	1.62888		311	6.27518	312	2.97165	6.54221	7.14493	5.99289		322	4.88663	7.45773	322	6.50406	5.96619	645	9.24683	-3.38745		644	0.37384
03/18/2021	2	1	5.11	6.14	1.03	12.875			321	0.217438	-0.717163	644	3.48663	1.22452	9.14001	322	-2.29645	4.5929	5.61905		322	-5.12314	1.297	9.41086	322	9.28879	-8.48007	1.59073		321	6.27518	322	2.93732	6.50406	7.12967	5.96619		332	4.93622	7.4234	332	6.58035	5.98145	665	9.18198	-3.05176		664	0.389099
		3	5.85	6.73	0.88	11			332	0.179291	-0.740051	664	3.4523	1.20163	8.96454	332	-2.2583	4.4136	5.5809		332	-5.08499	1.27411	9.2392	332	9.30023	-8.62122	1.62125		332	6.28281	332	2.93732	6.58035	7.15637	5.98145		342	4.98199	7.51495	342	6.56128	5.95093	685	9.20486	-3.08609		684	0.366211
									342	0.18692	-0.770569	684	3.44849	1.21307	8.88062	342	-2.23923	4.23813	5.56564		342	-5.03922	1.29318	9.45663	342	9.2659	-8.66318	1.68228		342	6.27899	342	2.94495	6.56128	7.164	5.95093		352	4.9324	7.49969	352	6.55746	5.95856	705	9.18579	-3.05176		704	0.370026
Distal Ileum m side(3mM Gln)									352	0.198364	-0.797272	705	3.44849	1.20163	8.88443	353	-2.19727	4.08936	5.6572		352	-5.00488	1.23978	9.1629	352	9.19342	-8.27026	1.63269		352	6.26373	352	3.73077	6.55746	7.1373	5.95856		362	4.87518	7.47299	362	6.40106	5.98145	725	9.1362	-3.00217		725	0.38147
Time	Group	Tissue No.	Isc(min)	Isc(max)	max-min(μA)(μA)	Isc(μA/cm2)			362	0.190735	-0.839233	725	3.49426	1.19781	8.9035	363	-1.77383	3.9711	5.66864		362	-4.98199	1.17874	9.21249	362	9.23157	-8.81577	1.59836		362	6.27136	362	5.2681	6.40106	7.43484	5.98145		372	4.87137	7.52258	372	6.40106	5.85556	745	9.21631	-2.96783		745	0.389099
07/16/2020	1	1	1.81	3.72	1.91	23.88			372	0.179291	-0.846863	745	3.48663	1.20926	8.89206	500	-1.72043	4.11606	6.14166		372	-4.97437	1.18256	9.26208	372	9.21631	-8.92639	1.67465		372	6.28662	372	5.76401	6.40106	8.16727	5.85556		382	4.80652	7.56073	382	6.53076	5.93185	766	9.24301	-2.91061		765	0.411987
		2	5.83	8.9	3.07	38.38			382	0.1297	-0.896454	765	3.45993	1.24359	8.78143	510	-1.67084	4.18472	6.09589		383	-4.97055	1.11389	9.46808	383	9.19724	-9.01031	1.62888		382	6.27899	382	6.11496	6.53076	8.5907	5.93185		392	4.84848	7.61795	392	6.60324	6.00052	786	9.21631	-2.88391		785	0.415802
07/18/2020	1	1	1.9	4.48	2.58	32.25			392	0.114441	-0.946045	785	3.53241	1.20163	8.7471	520	-1.62888	4.22668	6.11115		393	-4.9324	1.11389	9.32693	393	9.15909	-9.16672	1.6861		392	6.30188	392	6.4621	6.60324	8.7738	6.00052		402	4.82559	7.61795	402	6.67953	6.05011	806	9.28879	-2.83432		805	0.43869
03/17/2021	2	1	5.91	8.81	2.9	36.25			402	0.0724792	-0.953674	805	3.86429	1.22452	8.76617	530	-1.62125	4.31824	6.23322		403	-4.90952	1.16348	9.36508	403	9.14001	-9.20868	1.61743		402	6.32858	402	6.7482	6.67953	8.98743	6.05011		412	4.79889	7.55692	412	6.72531	6.01578	826	9.29642	-2.79617		825	0.461578
		2	8.97	10.78	1.81	22.625			412	0.0762939	-1.0376	825	4.03976	1.40381	9.04083	540	-1.58691	4.3869	6.14166		413	-4.83322	1.18256	9.60159	413	9.12476	-9.28879	1.63269		412	6.29807	412	6.86646	6.72531	9.17053	6.01578		422	4.77219	7.60269	422	6.80542	6.00433	846	9.35364	-2.72751		845	0.461578
		3	10.14	11.44	1.3	16.25			422	0.179291	-1.00327	846	4.08173	1.29318	9.1095	551	-1.54114	4.45557	6.25992		423	-4.86755	1.17111	9.49478	423	9.60541	-9.36508	1.59836		422	6.40106	422	6.93893	6.80542	9.27734	6.00433		432	4.73404	7.60651	432	6.82449	6.01959	866	9.40323	-2.67792		866	0.427246
06/18/2021	3	1	1.86	3.31	1.45	18.125			432	0.217438	-0.999451	866	4.03595	1.25122	9.07898	561	-1.51443	4.4899	6.18744		433	-4.85229	1.20163	9.45282	433	10.0365	-9.20868	1.70517		432	9.18961	432	6.96564	6.82449	9.30786	6.01959		442	4.77219	7.67517	442	6.88171	5.98145	887	9.45663	-2.63214		886	0.434875
		2	3.99	6.52	2.53	31.625			442	0.255585	-1.01852	886	4.11606	1.20544	9.1095	571	-1.47629	4.53949	6.25229		443	-4.81033	1.21307	9.70459	443	10.3035	-8.60214	2.2049		442	10.1852	442	6.89316	6.88171	9.44138	5.98145		452	4.8027	7.79724	452	6.95038	5.93948	907	9.62067	-2.62451		906	0.411987
		3	4.81	7.15	2.34	29.25			452	0.278473	-1.01089	906	4.03595	1.20163	9.07135	581	-1.43433	4.57382	6.2561		453	-4.79126	1.194	9.46808	453	10.5133	-7.99942	2.71225		452	10.5362	452	6.91223	6.95038	9.45663	5.93948		462	4.77219	7.88116	462	6.9313	5.96619	927	9.71222	-2.61688		926	0.404358
									462	0.247955	-1.04523	926	4.04358	1.12534	9.11331	591	-1.44196	4.60052	6.20651		463	-4.78363	1.18256	9.81903	463	10.6773	-7.48825	3.04413		462	10.8109	462	6.93512	6.9313	9.52148	5.96619		472	4.74548	7.9155	473	7.0076	5.95093	947	9.70078	-2.58636		946	0.358582
Distal Ileum m side(5mM Gln)									472	0.270844	-1.0643	946	4.03214	1.13297	8.97598	601	-1.44196	4.65775	6.32477		473	-3.90625	1.17874	9.70078	473	10.7765	-7.04193	3.22723		472	11.0779	473	6.89697	7.0076	9.5253	5.95093		482	4.83704	7.99561	483	7.05338	5.93185	967	9.75418	-2.56729		966	0.335693
Time	Group	Tissue No.	Isc(min)	Isc(max)	max-min(μA)(μA)	Isc(μA/cm2)			482	0.289917	-1.091	966	4.02832	1.13297	9.11331	611	-1.36566	4.73022	6.23703		483	-3.59726	1.63269	9.76562	483	10.7651	-6.49643	3.35693		482	11.2953	483	6.88553	7.05338	9.58252	5.93185		492	4.82941	8.01849	493	7.01523	5.96237	987	9.81903	-2.60162		986	0.324249
02/19/2021	1	1	2.69	9.65	6.96	87			492	0.301361	-1.11008	986	4.06265	1.12915	9.16672	621	-1.36185	4.71115	6.25229		493	-3.28064	2.31171	10.3073	493	10.8757	-5.84793	3.4523		492	11.425	493	6.82068	7.01523	9.62067	5.96237		503	4.80652	8.07571	503	7.11823	5.9433	1007	9.86481	-2.61307		1007	0.289917
02/20/2021	2	1	-20.63	-14.5	6.13	76.625			502	0.301361	-1.13297	1007	3.9978	1.11008	9.18961	631	-1.36185	4.69589	6.21796		503	-3.15857	2.52151	11.1542	504	10.8871	-5.88989	3.44849		502	11.528	503	6.75964	7.11823	9.63211	5.9433		513	4.82559	8.17871	513	7.14111	5.97382	1027	9.93347	-2.57111		1027	0.240326
02/22/2021	3	1	-77.5	-70.71	6.79	84.875			512	0.339508	-1.14059	1027	3.95966	1.09863	9.22775	641	-1.35422	4.68826	6.27899		514	-2.91824	2.63977	11.467	514	10.9901	-5.54657	3.54385		512	11.6043	513	6.73294	7.14111	9.69315	5.97382		523	4.85229	8.23593	523	7.12967	5.93948	1048	9.96017	-2.58636		1047	0.221252
02/22/2021	4	1	-2.72	2.63	5.35	66.875			523	0.343323	-1.21689	1047	3.99017	1.091	9.24683	651	-1.33896	4.6463	6.14929		524	-2.81906	2.74277	11.982	524	10.9825	-5.37109	3.61252		523	11.5814	523	6.82831	7.12967	9.71985	5.93948		533	4.85229	8.27789	533	7.11823	5.95474	1068	10.0746	-2.59018		1067	0.198364
02/23/2021	5	1	-16.07	-10.01	6.06	75.75			533	0.293732	-1.23596	1067	3.98636	1.07574	9.31931	661	-1.30081	4.61578	6.2294		534	-2.66266	2.87247	12.4664	534	11.055	-5.24139	3.57056		533	11.6234	533	6.84357	7.11823	9.71603	5.95474		543	4.81415	8.3313	543	7.23648	5.97382	1088	10.1013	-2.57492		1087	0.179291
02/23/2021	6	1	12.08	16.58	4.5	56.25			543	0.236511	-1.25885	1087	3.95203	1.06049	9.36508	672	-1.26648	4.61197	6.21033		544	-2.58255	2.98691	12.1765	544	11.1084	-4.95911	3.67737		543	11.6539	543	6.90079	7.23648	9.82666	5.97382		553	4.9057	8.39233	553	7.24792	5.92041	1108	10.2081	-2.56348		1107	0.141144
02/24/2021	7	1	1.73	4.91	3.18	39.75			553	0.225067	-1.26648	1107	3.9978	1.05286	9.50241	682	-1.23978	4.5929	6.2561		554	-2.51007	3.0365	12.1117	554	11.2228	-4.72641	3.75366		553	11.6768	553	6.83975	7.24792	9.82285	5.92041		563	4.92859	8.4877	563	7.18689	5.93948	1128	10.2959	-2.55585		1127	0.087738
03/17/2021	8	1	15.88	19.17	3.29	41.125			563	0.221252	-1.30463	1127	3.92532	1.04141	9.54819	692	-1.19781	4.5929	6.13403		564	-2.35748	3.08609	12.4893	564	11.3525	-4.59671	3.83377		563	11.6768	563	6.83975	7.18689	9.83047	5.93948		573	4.90189	8.53348	573	7.19452	5.96619	1148	10.2692	-2.52151		1148	-0.0038147
		2	6.34	9.95	3.61	45.125			573	0.190735	-1.31989	1148	3.95966	1.02234	9.64355	702	-1.1673	4.56619	6.22559		574	-2.29263	3.22723	12.3291	574	11.5242	-4.52423	3.85666		573	11.6806	573	6.87027	7.19452	9.9411	5.96619		583	4.88281	8.57544	583	7.28226	5.9433					1168	-0.0686646
		3	-9.45	-4.79	4.66	58.25			583	0.156403	-1.3504	1168	3.89862	1.01471	9.76181	712	-1.05667	4.53568	6.13785		584	-2.25449	3.3226	12.1689	584	11.6844	-4.4136	4.10461		583	11.6806	583	6.80161	7.28226	9.96017	5.9433		593	4.96292	8.56018	593	7.24792	5.92804					1188	-0.110626
									593	0.106812	-1.31989	1188	3.93677	1.02234	9.8114	722	-0.63324	4.51279	6.19888		594	-2.1286	3.45612	12.4207	594	11.8484	-4.07028	4.50897		593	11.7035	593	6.86646	7.24792	9.97162	5.92804		603	4.98199	8.66318	603	7.19833	5.9166					1208	-0.156403
Distal Ileum m side(25mM Gln)									603	0.118256	-1.34659	1208	3.88718	0.976562	9.80377	732	-0.492096	4.66919	6.05774		604	-1.99127	3.56674	12.2681	604	11.9629	-3.84903	4.82178		603	11.7569	603	6.89316	7.19833	10.0708	5.9166		613	4.94766	8.71658	613	7.28607	5.9433					1228	-0.263214
Time	Group	Tissue No.	Isc(min)	Isc(max)	max-min(μA)(μA)	Isc(μA/cm2)			613	0.110626	-1.33514	1228	3.93295	0.957489	9.71985	742	-0.37384	4.82941	7.05338		615	-1.83868	3.73459	12.6915	614	12.1536	-3.21198	5.01633		613	11.8065	613	6.93512	7.28607	10.0899	5.9433		623	4.92859	8.71658	623	7.28607	5.96237					1248	-0.297546
04/25/2020	1	1	6.94	12.41	5.47	68.375			623	0.183105	-1.30844	1248	3.88336	0.957489	9.64737	752	-0.297546	4.90952	7.4234		625	-1.70898	3.86429	12.3596	625	12.3482	-3.1929	5.10788		623	11.8752	623	6.91223	7.28607	10.1089	5.96237		633	4.9324	8.7204	633	7.25174	5.97					1268	-0.37384
04/27/2020	2	1	0.16	6.61	6.45	80.625			633	0.221252	-1.35803	1268	3.91388	0.957489	9.64737	762	-0.209808	4.96674	7.7095		635	-1.53351	4.01306	12.5351	635	12.4931	-2.86484	5.34821		633	11.9095	633	6.91605	7.25174	10.1929	5.97		643	4.97437	8.83484	643	7.23267	5.96619					1289	-0.431061
06/02/2020	3	1	17.12	22.41	5.29	66.125			643	0.25177	-1.38092	1288	3.8681	0.911713	9.67789	772	-0.137329	5.0354	7.70569		645	-1.38474	4.21524	12.6266	645	12.6305	-2.65121	5.43976		643	11.9476	643	6.85501	7.23267	10.2806	5.96619		653	4.98962	8.93784	653	7.30515	5.97382					1309	-0.480652
06/04/2020	4	1	7.1	12.36	5.26	65.75			653	0.301361	-1.35422	1309	3.8681	0.87738	9.71985	782	-0.0762939	5.08118	7.75146		655	-1.28937	4.38309	12.7831	655	12.7678	-2.30789	5.62668		653	12.0087	653	6.83594	7.30515	10.2844	5.97382		663	4.92096	8.9035	663	7.34711	5.99289					1329	-0.56076
06/08/2020	5	1	7.25	14.18	6.93	86.625			663	0.244141	-1.38092	1329	3.83759	0.915527	9.72366	792	-0.0343323	5.11551	7.93457		665	-1.11008	4.51279	12.7296	665	12.8937	-2.02942	5.68771		663	12.0087	663	6.82449	7.34711	10.3798	5.99289		673	4.879	8.90732	673	7.32422	5.9967					1349	-0.621796
06/08/2020	6	2	6.33	13.93	7.6	95			673	0.270844	-1.38092	1349	3.82614	0.850677	9.758	803	0.0152588	5.1384	8.06808		675	-0.835419	4.66919	12.6915	675	13.0272	-1.78528	5.85556		673	12.1193	673	6.87408	7.32422	10.4637	5.9967		683	4.97055	8.99506	683	7.33185	6.01959					1369	-0.671387
									683	0.221252	-1.35803	1369	3.81088	0.82016	9.80759	813	0.0419617	5.1651	8.00323		685	-0.659943	4.81796	12.5694	685	13.1531	-1.32751	5.99289		683	12.1689	683	6.93893	7.33185	10.4904	6.01959		693	4.97055	9.04465	694	7.30515	6.02722					1389	-0.736237
Distal Ileum m side(50mM Gln)									693	0.19455	-1.39999	1389	3.8147	0.789642	9.85336	823	0.0686646	5.19943	8.10242		695	-0.396729	4.98199	12.7144	695	13.1912	-1.25504	6.03485		693	12.2337	694	6.91986	7.30515	10.5286	6.02722		703	4.9324	9.04846	704	7.3967	5.9967					1409	-0.797272
Time	Group	Tissue No.	Isc(min)	Isc(max)	max-min(μA)(μA)	Isc(μA/cm2)			703	0.179291	-1.37329	1409	3.79181	0.785828	9.88388	833	0.114441	5.20325	8.15201		705	-0.221252	5.1384	12.8136	705	13.3362	-0.75531	6.10733		703	12.2643	704	6.9046	7.3967	10.5934	5.9967		714	4.86755	9.07135	714	7.44629	6.02722					1430	-0.881195
03/24/2021	1	1	6.68	12.34	5.66	70.75			713	0.240326	-1.36566	1429	3.74222	0.762939	9.94492	843	0.133514	5.22614	8.10242		715	-0.125885	5.31006	12.7792	715	13.4201	-0.392914	6.18362		713	12.3329	714	6.92749	7.44629	10.6812	6.02722		724	4.95529	9.10187	724	7.4234	6.01578					1450	-0.946045
		2	5.89	10.61	4.72	59			723	0.263214	-1.36185	1449	3.86047	0.747681	9.96017	853	0.19455	5.26047	8.19778		726	0.038147	5.41306	12.9471	725	13.5307	-0.152588	6.29425		723	12.3787	724	6.87408	7.4234	10.6506	6.01578		734	4.96292	9.15909	734	7.41577	6.02341					1470	-1.01852
		3	-19.83	-12.38	7.45	93.125			734	0.289917	-1.35422	1470	3.82614	0.75531	9.92966	863	0.244141	5.30624	8.35037		736	0.205994	5.58472	13.1912	736	13.5803	0.598907	6.28662		734	12.4245	734	6.86264	7.41577	10.7689	6.02341		744	4.93622	9.23538	744	7.39288	6.03867					1490	-1.07956
03/24/2021	2	1	11.6	17.52	5.92	74			744	0.339508	-1.3504	1490	4.35638	0.770569	9.94873	873	0.320435	5.31769	8.44955		746	0.339508	5.66864	13.0539	746	13.6681	0.610352	6.34766		744	12.4893	744	6.83594	7.39288	10.8414	6.03867		754	4.91333	9.21631	754	7.41577	6.08444					1510	-1.15585
		2	2.78	7.19	4.41	55.125			754	0.362396	-1.34659	1510	3.61252	1.0376	9.20105	883	0.366211	5.29861	8.461		756	0.553131	5.8136	13.3018	756	13.7215	0.94986	6.45065		754	12.5504	754	6.83594	7.41577	10.8795	6.08444		764	4.97818	9.2926	764	7.49969	6.11496					1530	-1.23596
		3	6	12.62	6.62	82.75			764	0.400543	-1.33133	1530	4.40979	1.30081	9.23538	893	0.419617	5.29099	8.5907		766	0.617981	5.92804	13.2217	766	13.8474	1.20544	6.43158		764	12.6457	764	6.90079	7.49969	10.9215	6.11496		774	5.01251	9.3689	774	7.52258	6.10352					1550	-1.297
Figure 1D									774	0.385284	-1.33514	1550	3.61252	1.44577	9.552	903	0.488281	5.33295	8.69751		776	0.759125	6.05011	13.5117	776	13.8283	1.50299	6.46973		774	12.6724	774	6.92368	7.52258	11.0283	6.10352		784	5.01633	9.44519	784	7.51114	6.11877					1571	-1.40381
Distal Ileum s side(25mM Gln)									784	0.339508	-1.34277	1570	3.98254	1.53351	9.64355	913	0.576019	5.29861	8.95309		786	0.900269	6.16837	13.6337	786	13.8779	1.68991	6.61469		784	12.722	784	6.9046	7.51114	11.1084	6.11877		794	5.02396	9.48334	794	7.49207	6.15692					1591	-1.4534
Time	Group	Tissue No.	Isc(min)	Isc(max)	max-min(μA)	Isc(μA/cm2)			794	0.343323	-1.3237	1590	4.37927	1.6098	9.60159	923	0.652313	5.3215	8.97217		796	1.01089	6.3324	13.7596	796	13.9961	1.88446	6.69861		794	12.7678	794	6.91223	7.49207	11.1084	6.15692		804	4.98962	9.50241	804	7.50732	6.17599					1611	-1.5564
01/18/2018	1	1	4.84	4.98	0.14	1.75			804	0.339508	-1.31989	1611	3.58963	1.64413	9.61685	934	0.747681	5.35583	9.05228		806	1.14441	6.35147	13.7787	806	13.9542	2.15149	6.77872		804	12.8021	804	6.88553	7.50732	11.2	6.17599		814	5.08499	9.61685	814	7.48444	6.19888					1631	-1.6098
		2	7.58	8.7	1.12	14			814	0.301361	-1.30081	1631	4.36401	1.65939	9.63211	944	0.823975	5.39398	9.20486		816	1.23596	6.43158	13.9771	816	13.9999	2.33459	6.85883		814	12.8517	814	6.86646	7.48444	11.2762	6.19888		824	5.1384	9.69315	824	7.49969	6.2027					1651	-1.74332
01/18/2018	2	1	6.41	7.5	1.09	13.625			824	0.370026	-1.3237	1651	4.05121	1.71661	9.59015	954	0.900269	5.44739	9.28116		826	1.44196	6.52695	13.855	826	14.0114	2.388	6.89697		824	12.9242	824	6.86646	7.49969	11.3602	6.2027		834	5.08118	9.63974	834	7.48444	6.23322					1671	-1.80435
		2	5.87	6.08	0.21	2.625			834	0.442505	-1.31607	1671	3.6087	1.78528	9.58252	964	0.991821	5.49316	9.40704		836	1.4801	6.60706	13.7711	837	14.0114	2.67792	6.93893		834	13.0043	834	6.83975	7.48444	11.3678	6.23322		844	5.09644	9.67026	844	7.51877	6.23703					1691	-1.94931
04/07/2020	3	1	8.84	9.2	0.36	4.5			844	0.526428	-1.297	1691	3.68881	1.83868	9.53293	974	1.05286	5.51605	9.4986		847	1.56784	6.68716	14.0381	847	14.0686	2.84958	7.07245		844	13.0692	844	6.82831	7.51877	11.4594	6.23703		854	5.07736	9.74655	854	7.63702	6.2561					1711	-1.95694
		2	-3.54	-3.31	0.23	2.875			854	0.637054	-1.33133	1711	4.43649	1.92642	9.57489	984	1.14822	5.53513	9.67789		857	1.64032	6.79398	14.5493	857	14.0686	3.06702	7.08389		854	13.1226	854	6.83594	7.63702	11.5738	6.2561		864	5.14984	9.79614	864	7.61795	6.26373
Figure 1E									864	0.667572	-1.33514	1731	3.62778	2.00272	9.55963	994	1.23215	5.54657	9.78088		867	1.77002	6.84357	14.3051	867	14.0839	3.26157	7.15256		864	13.1721	864	6.82068	7.61795	11.5662	6.26373		874	5.14221	9.80377	874	7.61795	6.26373
Low Na+-Distal Ileum m side(25mM Gln)									874	0.740051	-1.35422	1752	3.8414	2.06375	9.55963	1004	1.31607	5.5809	9.78088		877	1.85013	6.91223	14.1678	877	14.1106	3.34549	7.27463		874	13.2523	874	6.85883	7.61795	11.5738	6.26373		884	5.09644	9.76562	884	7.61414	6.27899
Time	Group	Tissue No.	Isc(min)	Isc(max)	max-min(μA)	Isc(μA/cm2)			884	0.663757	-1.4267	1772	3.72314	2.15912	9.51004	1014	1.41144	5.62286	9.94873		887	2.00653	6.96945	14.2937	887	14.1258	3.61252	7.31659		884	13.2751	884	6.88553	7.61414	11.6234	6.27899		894	5.07355	9.89532	894	7.62177	6.27518
04/09/2020	1	1ctrl	-2.11	0.38	2.49	31.125			894	0.663757	-1.40381	1792	3.37982	2.27737	9.51385	1024	1.49918	5.67245	10.0098		897	2.08664	7.07245	14.4463	897	14.1525	3.70789	7.29752		894	13.3209	894	6.88171	7.62177	11.6844	6.27518		904	5.05447	9.94873	905	7.61032	6.30951
		2	-0.8	0.5	1.3	16.25			904	0.576019	-1.44958	1812	3.39127	2.39182	9.45663	1034	1.5831	5.72205	10.1357		907	2.1553	7.06863	14.3661	907	14.2555	3.92151	7.36618		904	13.4163	905	6.86646	7.61032	11.6882	6.30951					915	7.59888	6.30951
		3	2.93	3.7	0.77	9.625						1832	3.33405	2.51007	9.49478	1045	1.65176	5.78308	10.2081		917	2.2583	7.12967	14.7247	917	14.2097	4.01688	7.38144		914	13.4544	915	6.85501	7.59888	11.7035	6.30951					925	7.59506	6.27899
		4	-1.52	-1.43	0.09	1.125						1852	3.42178	2.62833	9.53674	1055	1.75858	5.80978	10.2997		927	2.31934	7.22504	14.8506	927	14.225	4.32587	7.48825		924	13.5231	925	6.80161	7.59506	11.7569	6.27899					935	7.5798	6.24847
04/09/2020	2	1ctrl	5.45	9.67	4.22	52.75						1872	3.96347	2.68555	9.48334	1065	1.82343	5.85938	10.2768		937	2.32315	7.27844	15.5563	937	14.2479	4.29153	7.56073		934	13.5612	935	6.76346	7.5798	11.795	6.24847					945	7.53403	6.27518
		2	0.96	2.48	1.52	19						1892	3.96347	2.79999	9.47189	1075	1.86539	5.88989	10.3645		948	2.44904	7.33185	14.8468	948	14.3585	4.34494	7.62558		945	13.5918	945	6.76346	7.53403	11.8141	6.27518					955	7.52258	6.27518
		3	21.43	23.38	1.95	24.375						1912	4.26483	2.86865	9.46426	1085	1.88828	5.89752	10.3912		958	2.53296	7.38525	15.0223	958	14.3242	4.42505	7.61032		955	13.6795	955	6.73294	7.52258	11.8523	6.27518					965	7.60651	6.28281
		4	2.65	3.26	0.61	7.625						1933	3.64304	2.96783	9.46426	1095	1.93024	5.90515	10.4675		968	2.59781	7.47299	14.7705	968	14.3242	4.55856	7.66373		965	13.7253	965	6.74057	7.60651	11.9591	6.28281
Figure 1F												1953	4.05502	3.03268	9.38034	1105	1.94931	5.95093	10.2692		978	2.65503	7.61795	15.1024	978	14.3433	4.69208	7.70187		975	13.7634	975	6.79398	7.62939	11.9553	6.2561
25μM Cinromide-Distal Ileum m side(5mM Gln)												1973	4.19617	3.09372	9.42612	1115	1.97983	5.98907	10.2692		988	2.74277	7.54166	15.007	988	14.3776	4.80652	7.66373		985	13.7558	985	6.79779	7.65228	11.9858	6.30188
Time	Group	Tissue No.	Isc(min)	Isc(max)	max-min(μA)(μA)	Isc(μA/cm2)						1993	3.57056	3.15857	9.35745	1125	2.02179	6.02722	10.0784		998	2.7771	7.6828	14.8964	998	14.3776	4.90189	7.69043		995	13.8321	995	6.81686	7.70569	12.0964	6.34766
02/22/2021	1	1ctrl	-2.72	2.63	5.35	66.875						2013	4.22668	3.22342	9.38034	1135	2.03323	6.03104	9.95255		1008	2.87247	7.78961	15.3427	1008	14.4119	5.02396	7.73239		1005	13.916	1005	6.75583	7.67136	12.0583	6.26373
		2	8.55	12.83	4.28	53.5						2033	4.01688	3.27682	9.32312	1145	2.12097	6.06537	9.90677		1018	2.96783	7.84302	15.11	1018	14.4463	5.09644	7.76291		1015	13.9313	1015	6.73676	7.56836	12.1002	6.30569
		3	8.93	12.81	3.88	48.5						2053	4.30298	3.33405	9.2659	1155	2.21252	6.06537	10.1051		1028	3.04413	7.9422	15.1672	1028	14.4653	5.14984	7.75528		1025	13.9351	1025	6.69861	9.45663	12.1727	6.14166
02/23/2021	2	1ctrl	-16.07	-10.01	6.06	75.75						2074	3.54767	3.31879	9.22012	1166	2.2583	6.07681	10.1166		1038	3.0899	7.99561	15.255	1038	14.4844	5.22232	7.86209		1035	13.9999	1035	6.64139	10.7422	12.2185	7.67517
		2	5.99	8.9	2.91	36.375						2094	3.28827	3.33405	9.24683	1176	2.31171	6.10352	10.3378		1048	3.11279	8.06046	15.2168	1048	14.5111	5.24902	7.84302		1045	13.9771	1045	6.63757	11.261	12.2681	8.50677
		3	4.11	9.49	5.38	67.25						2114	3.49045	3.31879	9.24683	1186	2.35367	6.12259	10.3493		1059	2.99835	8.09479	15.1215	1058	14.5226	5.31006	7.97272		1055	14.019	1055	6.74057	11.5891	12.2604	8.93021
02/23/2021	3	1ctrl	12.08	16.58	4.5	56.25						2134	3.82996	3.32642	9.12094	1196	2.39182	6.11496	10.4141		1069	2.87628	8.15964	15.2054	1069	14.5531	5.28717	7.9689		1065	14.0419	1065	6.7482	12.0049	12.3215	9.25446
		2	16.23	21.73	5.5	68.75						2154	4.01306	3.31879	9.22775						1079	2.95258	8.22067	15.667	1079	14.5645	5.33676	7.96127		1075	14.0762	1075	6.71768	12.2452	12.3863	9.42993
		3	6.13	9.74	3.61	45.125						2174	4.20761	3.34167	9.22012						1089	2.99454	8.21686	15.6517	1089	14.6027	5.37109	8.04901		1085	14.1068	1085	6.71387	12.31	12.4207	9.69315
Figure 1G												2194	3.76511	3.37219	9.2392						1099	3.06702	8.23975	15.7051	1099	14.6217	5.36728	8.04138		1095	14.1258	1095	6.70624	12.3253	12.4817	9.83047
200μM GPNA-Distal Ileum m side(5mM Gln)																					1109	3.13187	8.16727	15.5182	1109	14.6332	5.35202	8.0986		1105	14.183	1106	6.67953	12.3291	12.5313	9.89151
Time	Group	Tissue No.	Isc(min)	Isc(max)	max-min(μA)	Isc(μA/cm2)															1119	3.21198	8.19397	15.3732	1119	14.6523	5.3215	8.05664		1115	14.225	1116	6.61087	12.207	12.5923	9.87625
02/19/2021	1	1ctrl	2.69	9.65	6.96	87															1129	3.30353	8.21686	15.7967	1129	14.698	5.30624	8.14819		1125	14.2975	1126	6.60324	12.2299	12.6266	9.92584
		2	3.81	8.54	4.73	59.125															1139	3.3493	8.25882	15.3885	1139	14.6751	5.31387	8.18634				1136	6.69861	12.4054	12.6991	9.97925
		3	7.7	10.96	3.26	40.75																										1146	6.70624	12.5046	12.7029	9.95255
02/20/2021	2	1ctrl	-20.63	-14.5	6.13	76.625																										1156	6.70242	12.5504	12.7296	9.89532
		2	8.26	12.37	4.11	51.375																										1166	6.68335	12.5923	12.7945	9.92584
		3	6.42	9.4	2.98	37.25																										1176	6.65665	12.6266	12.8212	9.95255
02/22/2021	3	1ctrl	-77.5	-70.71	6.79	84.875																										1186	6.60706	12.6648	12.8136	9.95636
		2	4.21	10.4	6.19	77.375																										1196	6.57654	12.6343	12.8784	9.93347
		3	0.62	4.56	3.94	49.25																										1206	6.53839	12.6877	12.9051	9.98306
																																1216	6.66046	12.8975	13.0081	10.0632
																																1226	6.58035	12.97	12.9471	9.97925
																																1236	6.58035	13.0005	13.0501	9.99451
																																1246	6.55746	13.0196	13.0539	10.0441
																																1256	6.50787	13.0272	13.0386	10.0632
																																1267	6.47736	13.0081	13.092	10.0365
																																1277	6.43921	12.928	13.1493	10.0555
																																1287	6.41632	12.9967	13.1836	10.1013
																																1297	6.48117	13.2103	13.2027	10.1357
																																1307	6.49261	13.1721	13.2103	10.1166
																																1317	6.46591	13.195	13.2942	10.1013
																																1327	6.45447	13.2484	13.3591	10.1891
																																1337	6.37817	13.1111	13.3018	10.2005
																																1347	6.31714	13.0997	13.3514	10.231
																																1357	6.3324	13.2904	13.4277	10.3302
																																1367	6.3591	13.2904	13.3934	10.2425
																																1377	6.37817	13.2523	13.4964	10.2959
																																1387	6.36292	13.2751	13.5498	10.334
																																1397	6.29425	13.1454	13.5574	10.3531
																																1407	6.27136	13.279	13.6642	10.3493
																																1417	6.21796	13.443	13.6147	10.4141
																																1428	6.30951	13.4468	13.6986	10.437
																																1438	6.3324	13.4583	13.6719	10.4485
																																1448	6.30569	13.3972	13.7367	10.4637
																																1458	6.29425	13.34	13.7291	10.4523
																																1468	6.27518	13.588	13.7978	10.5057
																																1478	6.18362	13.6681	13.7901	10.498
																																1488	6.17981	13.588	13.8321	10.4523
																																1498	6.2561	13.5269	13.8702	10.5171
																																1508	6.27518	13.5307	13.8741	10.54
																																1518	6.2561	13.7482	13.9694	10.5095
																																1528	6.22559	13.7634	13.9732	10.5972
																																1538	6.17599	13.6833	14.0877	10.6163
																																1548	6.14929	13.607	14.1068	10.6239
																																1558	6.13022	13.607	14.0839	10.6277
																																1568	6.20651	13.7978	14.1525	10.685
																																1578	6.25229	13.8245	14.2288	10.7002
																																1589	6.2027	13.8588	14.2288	10.7117
																																1599	6.16074	13.8321	14.3394	10.6926
																																1609	6.12259	13.7177	14.37	10.7689
																																1619	6.08826	13.6185	14.3967	10.807
																																1629	6.05774	13.9313	14.4463	10.746
[truncated: 32 more columns]

## Sheet: Figure 2
Figure 2A									Figure 2A Time Course									Figure 2B Time Course									Figure 2C Time Course					Figure 2D Time Course
m side Calhex 231(10 uM)-Distal Ileum m side(5mM Gln)									12/11/2021									06/28/2020					03/29/2021				03/28/2021					03/29/2021
Time	Group	Tissue No.	Isc(min)	Isc(max)	max-min(μA)	Isc(μA/cm2)			Group1				Group2					Time	I-1	I-2	I-3	I-4	Time	I-2	I-3		Time	I-1	I-3	I-5		Time	I-1	I-3	I-5
12/11/2021	1	2Ctrl	5.22	10.1	4.88	61			Time	I-2	I-3	I-4	Time	I-2	I-3	I-4		0	6.98853	9.0332	11.3297	0.534058	0	7.50732	-13.7177		0	3.99399	5.80597	-2.58636		0	-2.70081	7.9155	-24.0211
		3	-10.1	-7.87	2.23	27.875			0	3.92151	9.20105	0.015259	0	8.06427	5.4245	15.2741		10	6.85883	8.96072	11.3373	0.404358	10	7.50732	-13.5193		10	3.99399	5.85175	-2.51389		10	-2.67792	7.91931	-24.3187
		4	2.62	7.19	4.57	57.125			10	3.95203	9.58252	-0.03433	10	7.98416	5.43976	15.1062		20	6.83594	9.12476	11.4021	0.411987	20	7.51495	-13.4468		20	4.03976	5.87463	-2.48718		20	-2.70081	7.93076	-23.6206
	2	2	7.01	11.72	4.71	58.875			20	4.03976	10.0136	0.106812	20	7.99942	5.4245	15.2473		30	6.75964	8.99124	11.3869	0.419617	30	7.49207	-13.4087		30	4.00925	5.96619	-2.46429		30	-2.63214	7.9422	-24.4331
		3	6.71	11.41	4.7	58.75			30	4.03976	9.8877	0.144958	30	8.02612	5.28717	15.4762		40	6.78253	8.91876	11.3449	0.457764	41	7.4501	-13.4583		41	4.02069	6.01578	-2.44904		40	-2.63977	7.96127	-24.6964
		4	11.9	15.6	3.7	46.25			40	4.12369	9.90295	0.099182	40	8.02231	5.18417	15.3809		50	6.76727	8.93021	11.3754	0.442505	51	7.38144	-13.4621		51	3.9711	5.98907	-2.45285		50	-2.63977	7.97653	-24.498
									50	4.15039	9.86099	0.026703	50	7.98416	5.22614	15.3732		60	6.71768	8.90732	11.3525	0.453949	61	7.38907	-13.3934		61	4.00162	5.98907	-2.43759		60	-2.58255	7.97272	-24.5667
Figure 2B									61	4.18091	9.72366	-0.00763	60	7.99942	5.28717	15.461		70	6.69861	8.86536	11.3373	0.457764	71	7.41959	-13.5117		71	4.00162	6.02722	-2.43759		70	-2.55585	8.00324	-24.2996
m side NPS-2143(30 uM)-Distal Ileum m side(5mM Gln)									71	4.2038	9.59778	-0.0267	70	8.00324	5.40924	15.358		80	6.67572	8.86154	11.3335	0.469208	81	7.42722	-13.3095		81	3.95584	6.03485	-2.43378		80	-2.57874	8.03375	-24.3645
Time	Group	Tissue No.	Isc(min)	Isc(max)	max-min(μA)	Isc(μA/cm2)			81	4.23431	9.47571	-0.02289	80	8.00324	5.46265	15.4266		90	6.52313	8.86536	11.322	0.453949	91	7.40051	-13.195		91	4.03595	6.14929	-2.42996		90	-2.52914	8.04138	-24.2691
06/28/2020	1	1ctl	6.33	13.93	7.6	95			91	4.2305	9.31168	-0.05341	91	7.99942	5.43594	15.5678		100	6.48117	8.86154	11.3792	0.801086	101	7.43485	-13.2217		101	4.05121	6.21796	-2.43378		100	-2.51389	8.04901	-23.5825
		2	9	16.41	7.41	92.625			101	4.26102	9.11713	-0.05341	101	7.93076	5.41305	15.4152		110	6.48498	8.8501	11.4441	0.793457	111	7.43103	-13.0882		111	4.03214	6.24847	-2.44141		111	-2.51389	8.05283	-24.1318
		3	11.38	18.52	7.14	89.25			111	4.2839	8.96072	-0.06104	111	7.91931	5.43213	15.3885		120	6.4621	8.86536	11.3678	0.835419	121	7.41959	-12.9395		121	4.02451	6.19125	-2.44904		121	-2.50626	8.09479	-24.0555
		4	3.81	8.88	5.07	63.375			121	4.31442	8.83484	-0.07629	121	7.91168	5.51987	15.4533		130	6.47736	8.8501	11.4479	0.808716	131	7.44629	-12.9547		131	4.09699	6.17981	-2.45285		131	-2.49481	8.11768	-23.7808
03/29/2021	2	2	8.76	12.2	3.44	43			131	4.34112	8.67462	-0.06866	131	7.93457	5.53894	15.6097		140	6.49261	8.96454	11.364	0.823975	141	7.45773	-13.0844		141	4.14658	6.18744	-2.47955		141	-2.49481	8.12912	-23.6702
		3	-10.5	-7.61	2.89	36.125			141	4.39835	8.54111	-0.03052	141	7.94983	5.50461	15.5182		150	6.48498	8.88824	11.3831	0.843048	151	7.43866	-12.7831		151	4.08173	6.22177	-2.47955		151	-2.491	8.15964	-23.5519
									151	4.45175	8.44955	-0.04578	151	7.94983	5.47028	15.5678		160	6.4621	8.86917	11.5356	0.869751	162	7.43866	-12.764		161	4.10461	6.21414	-2.48718		161	-2.46811	8.23212	-23.4604
									161	4.49371	8.31986	0.011444	161	7.91931	5.35965	15.5029		170	6.47354	8.92639	11.3869	0.87738	172	7.81632	-13.9732		172	4.12369	6.24085	-2.50626		171	-2.51007	8.18634	-23.14
									171	4.47082	8.26263	0.030518	171	7.93839	5.2948	15.5754		180	6.4888	8.91113	11.4403	0.881195	182	7.51877	-13.8016		182	4.13895	6.2561	-2.50626		181	-2.46811	8.19016	-22.7203
									181	4.4632	8.15964	0.087738	181	7.93839	5.18036	15.5678		190	6.50787	8.8501	11.4555	0.934601	192	7.44247	-13.6414		192	4.14276	6.2561	-2.52914		191	-2.65884	9.76944	-25.8064
									191	4.57382	8.06427	0.114441	191	7.92694	5.07355	15.5945		200	6.46973	8.84247	11.5433	0.919342	202	7.53403	-13.2675		202	4.14658	6.29425	-2.51389		201	-2.60925	9.83429	-26.1536
									201	4.60815	7.93457	0.06485	201	8.04901	4.92096	15.5563		210	6.44684	8.87299	11.4746	0.953674	212	7.50732	-13.2294		212	4.10461	6.30188	-2.52914		211	-2.53296	9.54056	-25.4669
									211	4.65775	7.85065	0.114441	211	8.09479	5.15747	15.255		221	6.43921	8.87299	11.6234	0.934601	222	7.47299	-12.9318		222	4.1275	6.3324	-2.5177		221	-2.47192	9.24683	-24.9977
									221	4.79889	7.74765	0.144958	221	8.01849	5.3978	15.48		231	6.50024	8.91495	11.4479	0.976563	232	7.46918	-12.8174		232	4.11987	6.3324	-2.5177		231	-2.52151	10.3683	-24.8184
									231	4.82559	7.6561	0.114441	231	7.98798	5.48553	15.3885		241	6.49261	8.86154	11.4479	1.01471	242	7.49588	-12.4969		242	4.19235	6.42395	-2.49863		242	-2.46811	10.0288	-25.6996
									241	4.84085	7.53403	0.171661	241	7.94601	5.55039	15.3236		251	6.50024	8.84628	11.5585	1.01852	252	7.51877	-12.6266		252	4.1008	6.36673	-2.47574		252	-2.388	9.74274	-25.6386
									251	4.83704	7.33185	0.225067	251	7.9422	5.61905	15.3427		261	6.46973	8.81958	11.5471	1.05286	262	7.52258	-12.4893		262	4.1275	6.38962	-2.46429		262	-2.39182	9.5253	-24.4751
									261	4.89807	7.18307	0.358582	261	7.9422	5.6572	15.4877		271	6.42395	8.82721	11.7683	1.0643	272	7.51114	-12.5275		272	4.12369	6.40488	-2.43378		272	-2.35748	9.49097	-24.9329
									272	4.9324	6.96182	0.354767	271	7.9422	5.72968	15.4266		281	6.42014	8.81195	11.6653	1.10245	282	7.47299	-12.4969		282	4.15421	6.41251	-2.43759		282	-2.34985	9.39941	-24.7192
									282	4.94385	6.76727	0.335693	281	7.92313	5.5809	15.419		291	6.37817	8.81195	11.6882	1.09482	293	7.51877	-12.4168		293	4.15802	6.39725	-2.41852		292	-2.27737	9.40704	-23.5748
									292	4.97055	6.61087	0.354767	291	7.92694	5.50079	15.4648		301	6.37817	8.73184	11.734	1.12152	303	7.52258	-12.2604		303	4.15802	6.42776	-2.40326		302	-2.25067	9.34982	-23.5672
									302	4.982	6.39343	0.396729	302	7.91168	5.46646	15.3809		311	6.37817	8.73184	11.734	1.14441	313	7.57217	-12.2528		313	4.10843	6.45447	-2.39944		312	-2.17438	9.30405	-23.0827
									312	4.99725	6.18362	0.415802	312	7.88498	5.42831	15.4877		321	6.42395	8.76236	11.7035	1.15204	323	7.54929	-12.1346		323	4.08173	6.45065	-2.39944		322	-2.09045	9.34219	-22.6631
									322	5.02014	5.96619	0.442505	322	7.91168	5.39398	15.6555		331	6.39725	8.81577	11.6234	1.17493	333	7.50351	-12.0888		333	4.08936	6.4888	-2.388		332	-1.96838	9.37653	-22.3465
									332	5.06973	6.10352	0.511169	332	7.90787	5.40161	15.6364		341	6.41632	8.78143	11.7149	1.18256	343	7.53021	-12.0697		343	4.09699	6.49643	-2.34985		342	-1.93405	9.35745	-22.0032
									342	5.0621	5.95093	0.488281	342	7.86209	5.43594	15.4266		351	6.41251	8.79669	11.6348	1.22833	353	7.69043	-11.9324		353	4.09699	6.55746	-2.34604		353	-0.86212	9.63974	-21.698
									352	5.05066	5.69534	0.541687	352	7.85065	5.65338	15.3923		361	6.42776	8.78525	11.6425	1.27411	363	7.65228	-12.001		363	4.08936	6.56509	-2.32697		363	-0.1297	10.7346	-21.2784
									362	5.06973	5.43976	0.549316	362	7.80106	5.71442	15.3351		371	6.42395	8.7204	11.8027	1.27411	373	7.61414	-11.8179		373	4.07028	6.64902	-2.31934		373	0.343323	11.2266	-21.3203
									372	5.11932	5.32913	0.617981	372	7.79724	5.79453	15.3999		381	6.38199	8.78906	11.8713	1.33514	383	7.64084	-12.2261		383	4.13895	6.75201	-2.30789		383	0.614166	11.4555	-20.6833
									382	5.08881	5.16892	0.686646	382	7.75909	5.88608	15.3427		391	6.36292	8.80432	11.7493	1.35803	393	7.67136	-12.4321		393	4.1275	6.73294	-2.29263		393	0.793457	11.6081	-20.3247
									392	5.02777	4.89426	0.526428	392	7.7095	5.96237	15.3275		401	6.37436	8.86536	11.7722	1.34277	403	7.64084	-12.6114		403	4.08554	6.66809	-4.39835		403	1.02997	11.6768	-20.1035
									402	5.02014	4.61578	0.583649	402	7.68661	6.02722	15.2435		411	6.34384	8.89587	11.8179	1.38855	413	7.60651	-12.7602		413	4.1008	6.62994	-4.37164		413	1.13678	11.7073	-20.1149
									412	5.14984	4.95148	0.640869	412	7.64847	6.10733	15.2206		421	6.33621	8.91495	11.8599	1.39618	424	7.57599	-12.7563		424	4.09317	6.63757	-4.35257		423	1.14822	11.8217	-19.8479
									422	5.13458	5.21851	0.637054	422	7.64084	6.25992	15.2168		432	6.36292	8.84628	11.9362	1.46484	434	7.54547	-12.6839		434	4.13132	6.63376	-4.3335		433	1.23215	11.7569	-19.2299
									432	5.14603	5.12695	0.648499	432	7.59125	6.37436	15.0986		442	6.34384	8.92639	11.8332	1.46484	444	7.54547	-12.8632		444	4.06647	6.6185	-4.31061		443	1.22833	11.8294	-19.1803
									442	5.11551	4.84467	0.659943	442	7.54547	6.45065	15.1939		452	6.34766	8.96072	11.8637	1.49918	454	7.54547	-12.7754		454	4.10461	6.62613	-4.27246		453	1.30463	11.8637	-18.8904
									452	5.12314	4.56619	0.705719	452	7.53021	6.45065	15.2016		462	6.3324	8.92639	11.8599	1.51443	464	7.49588	-12.8288		464	4.1275	6.62231	-4.26483		463	1.38092	11.8179	-18.8255
									462	5.06973	4.3335	0.701904	462	7.4997	6.5918	15.1253		472	6.34384	8.93784	12.001	1.56021	474	7.50732	-12.4016		474	4.08554	6.67191	-4.19998		474	1.40762	11.8599	-18.6577
									472	5.05066	3.76892	0.675201	472	7.54929	6.7749	14.8926		482	6.29807	8.93402	11.9286	1.53732	484	7.48444	-12.6762		484	4.09699	6.72531	-4.15802		484	1.41907	11.8828	-18.322
									482	5.04303	3.25012	0.713348	482	7.46918	6.88553	14.8087		492	6.31332	8.87299	12.0354	1.61362	494	7.47299	-12.6114		494	4.11987	6.79398	-4.14276		494	1.46866	12.001	-18.1808
									492	5.05447	2.86102	0.736237	492	7.41959	6.97708	14.8277		502	6.3324	8.86154	12.0201	1.65558	504	7.43866	-12.7029		504	4.11606	6.9046	-4.11224		504	1.53351	11.9781	-17.9024
									503	5.03159	2.48337	0.751495	502	7.37763	7.06482	14.7629		512	6.34766	8.80814	12.1002	1.67084	514	7.41959	-12.6343		514	4.11224	6.99615	-4.08936		514	1.5831	11.9972	-17.5819
									513	5.02777	2.17056	0.759125	513	7.34329	6.95038	14.7247		522	6.37054	8.78906	12.1002	1.72043	524	7.43103	-12.7029		524	4.09699	7.05337	-4.11606		524	1.65939	11.9781	-17.5552
									523	5.05447	1.85013	0.762939	523	7.31278	6.92749	14.7705		532	6.35147	8.81195	11.94	1.77383	534	7.46536	-12.7068		535	4.1275	7.06482	-4.13132		534	1.70898	12.0277	-17.4141
									533	5.07355	1.57547	0.724792	533	7.28607	6.87408	14.7247		542	6.38199	8.78906	12.0316	1.77765	544	7.44629	-12.7335		545	4.08173	6.98853	-4.13513		544	1.78146	12.0583	-17.4179
									543	5.08499	1.38092	0.732422	543	7.27081	6.84357	14.7629		552	6.3591	8.82721	12.0392	1.79291	554	7.43103	-12.619		555	4.05884	6.9809	-4.14658		554	1.80817	12.1384	-17.2806
									553	5.10025	1.14441	0.774384	553	7.27081	6.88934	14.7476		562	6.34766	8.78143	12.0773	1.80817	565	7.42722	-13.0234		565	4.0741	7.01141	-4.16565		564	1.84631	12.1841	-17.2081
									563	5.13458	1.00327	0.87738	563	7.27844	6.89697	14.7018		572	6.33621	8.80051	12.1269	1.85013	575	7.46536	-12.4168		575	4.1275	7.08389	-4.21524		574	1.86539	12.2223	-17.0097
									573	5.21088	1.38474	0.94986	573	7.27463	6.88553	14.7629		582	6.29044	8.80432	12.1307	1.87302	585	7.49588	-12.3253		585	4.08173	7.08389	-4.21524		584	1.92642	12.2223	-16.8419
									583	5.21851	1.31226	1.05286	583	7.26318	6.91223	14.7476		592	6.25992	8.79669	12.2223	1.89972	595	7.47681	-12.4321		595	4.06647	7.12967	-4.19235		595	2.02942	12.3901	-16.8343
									593	5.22995	1.32752	1.06811	593	7.27463	6.93131	14.8697		602	6.23703	8.84628	12.2185	1.92261	605	7.43103	-12.2299		605	4.06265	7.10297	-4.19617		605	2.05231	13.3133	-17.9214
									603	5.21469	1.1673	1.12534	603	7.29752	6.98853	14.8468		612	6.26373	8.83865	12.2414	1.95694	615	7.44247	-12.0697		615	4.11606	7.14493	-4.19998		615	2.09045	13.3438	-18.5356
									613	5.19943	0.999451	1.15585	613	7.30133	7.01523	14.843		622	6.30188	8.85773	12.2109	1.9722	625	7.47299	-12.0049		625	4.13895	7.13348	-4.19235		625	2.16675	13.3362	-18.8904
									623	5.18799	0.713348	1.20544	623	7.30133	7.11441	14.5912		632	6.29425	8.358	12.1613	1.9989	635	7.47681	-12.1422		635	4.14658	7.16782	-4.17709		635	2.17056	13.2408	-18.4441
									633	5.12695	0.274658	1.23596	633	7.28989	7.25555	14.4348		643	6.29807	8.14819	11.467	1.17493	645	7.4997	-12.0544		645	4.15802	7.30133	-4.15802		645	2.2316	13.4239	-18.0206
									643	5.12695	-0.26321	1.25503	643	7.30133	7.38525	14.5035		653	6.30951	8.2016	11.158	0.957489	655	7.51495	-11.9705		656	4.09699	7.30896	-4.14276		655	2.26593	13.092	-17.4866
									653	5.07355	-0.65613	1.25885	653	7.27081	7.28607	14.4539		663	6.30951	8.24356	11.2228	1.07574	665	7.55692	-11.8752		666	4.11224	7.38525	-4.12369		665	2.31171	12.9776	-17.2005
									663	5.10407	-0.98419	1.23596	663	7.25174	6.91986	14.3471		673	6.30188	8.29315	11.4288	1.17493	675	7.53784	-11.8599		676	4.10461	7.44247	-4.10461		675	2.34222	13.0386	-16.9334
									673	5.10407	-1.31989	1.18256	673	7.23648	6.94656	14.2021		683	6.31332	8.34274	11.4937	1.27792	686	7.5264	-11.6463		686	4.1275	7.25937	-4.11987		685	2.41852	13.0043	-16.7503
									683	5.11169	-1.28174	1.13678	683	7.22504	6.86646	14.1411		693	6.3324	8.31604	11.4937	1.35803	696	7.53021	-11.5204		696	4.06265	7.24411	-4.10461		695	2.47574	13.1798	-16.6359
									693	5.10788	-1.46484	1.15204	693	7.22504	6.85501	14.0915		703	6.35529	8.37707	11.4822	1.39999	706	7.54547	-11.4822		706	4.1008	7.19452	-4.13895		706	2.47574	13.0272	-16.3536
									703	5.10788	-1.5564	1.25122	703	7.21359	6.78635	13.9008		713	6.37054	8.42285	11.4861	1.5068	716	7.58743	-11.3907		716	4.06265	7.15256	-4.15802		716	2.49863	13.0425	-16.2277
									713	5.09262	-1.74713	1.30844	713	7.21741	6.86264	13.8435		723	6.32477	8.44192	11.5051	1.53351	726	7.60651	-11.3068		726	4.03976	7.14111	-4.16565		726	2.59018	13.0539	-16.1285
									724	5.07736	-2.17819	1.34277	724	7.22885	3.51715	13.7634		733	6.31714	8.4343	11.4822	1.58691	736	7.59888	-11.097		736	4.08554	7.13348	-4.19617		736	4.56619	13.1493	-15.831
									734	5.08881	-2.48337	1.41525	734	7.23648	3.31879	13.7024		743	6.31714	8.4877	11.5547	1.61743	746	7.62176	-11.1923		746	4.07791	7.1373	-4.19617
									744	5.08881	-2.73132	1.42288	744	7.24029	3.30353	13.6185		753	6.34384	8.49915	11.6119	1.67847	756	7.61414	-11.0321		756	4.05502	7.13348	-4.21906
									754	5.07736	-3.13187	1.46103	754	7.24029	3.25394	13.5689		763	6.31714	8.59833	11.7226	1.69754	766	7.63702	-10.891		766	4.01306	7.14493	-4.21143
									764	5.07736	-3.52478	1.5068	764	7.23648	3.3493	13.3705		773	6.29807	8.67081	11.7607	1.73187	776	7.62939	-10.8681		777	3.9978	7.13348	-4.18854
									774	5.09644	-3.95966	1.55258	774	7.22122	3.11279	13.1874		783	6.42014	8.59833	11.8065	1.83868	786	7.62176	-10.8795		787	3.96728	7.12585	-4.21143
									784	5.08118	-4.27246	1.59073	784	7.20215	3.35693	13.0768		793	6.36292	8.66318	11.8942	1.82343	796	7.6828	-10.7841		797	4.01688	7.18307	-4.2038
									794	5.10025	-4.53949	1.63651	794	7.18689	3.2959	13.0577		803	6.3591	8.64792	11.8637	1.8959	807	7.68661	-10.8566		807	3.9711	7.17545	-4.20761
									804	5.08499	-4.75311	1.62506	804	7.14874	3.06702	13.0043		813	6.34766	8.65936	11.9934	1.8959	817	7.71332	-10.9215		817	3.94821	7.1907	-4.21906
									814	5.07355	-4.96674	1.6098	814	7.12585	3.13568	12.9051		823	6.32095	8.70514	12.0239	1.9455	827	7.72095	-10.7384		827	3.9444	7.1907	-4.21143
									824	5.08499	-5.21088	1.6861	824	7.1106	3.04413	12.8593		833	6.34003	8.70514	11.8294	2.00272	837	7.74765	-10.6049		837	3.94821	7.19452	-4.22668
									834	5.08118	-5.36346	1.70517	834	7.09152	3.08609	12.8288		843	6.37817	8.78143	11.9324	2.03323	847	7.80487	-11.5967		847	3.96347	7.20978	-4.24194
									844	5.09644	-5.50079	1.72043	844	7.06482	2.76184	12.7068		853	6.32095	8.67844	11.9858	2.05612	857	7.86591	-11.5089		857	3.99017	7.24029	-4.23431
									854	5.1384	-5.54657	1.82343	854	7.06482	2.97546	12.7716		864	6.33621	8.70132	12.0697	2.09427	867	7.82776	-11.0893		867	3.97492	7.24411	-4.24194
									864	5.14603	-5.35965	1.92261	864	7.06482	2.65884	12.764		874	6.38962	8.64792	12.0926	2.15149	877	8.02231	-11.4059		877	3.97873	7.267	-4.24576
									874	5.16129	-5.11169	2.02942	874	7.06482	3.0098	12.7068		884	6.32477	8.73184	11.94	2.18201	887	7.9689	-11.6692		888	3.99399	7.28226	-4.23431
									884	5.1651	-5.37491	2.06757	884	7.05337	2.76184	12.7029		894	6.27899	8.72421	11.837	2.22778	897	7.84302	-11.5776		898	3.99399	7.27081	-4.22287
									894	5.18036	-5.74875	2.08283	894	7.05719	2.99454	12.6228		904	6.32095	8.69369	12.0354	2.24686	907	8.11005	-11.2953		908	3.9978	7.31278	-4.24194
									904	5.1918	-6.1264	2.14005	904	7.04956	3.08609	12.5771		914	6.35529	8.68988	11.9057	2.22778	917	7.97653	-11.2495		918	3.95203	7.30896	-4.26483
									914	5.16892	-6.52695	2.17056	914	7.04956	3.23105	12.6114		924	6.30951	8.66318	11.9209	2.28119	928	7.91931	-11.1313		928	3.93295	7.32422	-4.26483
									924	5.14984	-6.89697	2.22778	924	7.04193	3.61633	12.5656		934	6.27136	8.67462	11.9591	2.28882	938	7.90787	-11.1923		938	3.95584	7.34711	-4.32205
									935	5.14984	-7.3967	2.26974	935	7.04575	4.02451	12.5427		944	6.30951	8.65555	12.0506	2.30408	948	7.90787	-11.1008		948	3.89481	7.33948	-4.31442
									945	5.16129	-7.74765	2.29263	945	7.05719	4.3869	12.5008		954	6.27899	8.65936	11.9362	2.3613	958	7.89642	-10.8032		958	3.92151	7.34711	-4.31824
									955	5.1651	-8.10623	2.3346	955	7.04956	4.74548	12.4588		964	6.35147	8.69369	11.94	2.39181	968	7.90405	-10.994		968	3.90244	7.37	-4.32587
									965	5.16892	-8.49152	2.34604	965	7.06482	4.94003	12.413		974	6.32858	8.68225	11.8523	2.39945	978	7.9155	-10.7574		978	3.91769	7.37	-4.3335
									975	5.18417	-8.73947	2.31934	975	7.04956	4.88281	12.3673		984	6.30951	8.68988	11.8751	2.44904	988	7.92694	-10.7498		988	3.90625	7.38144	-4.35638
									985	5.31769	-8.37708	2.39181	985	7.061	4.58527	12.4245		994	6.31714	8.68225	12.0087	2.47955	998	7.92313	-10.7346		999	3.86047	7.35474	-4.40216
									995	5.19943	-8.54111	2.40707	995	7.05719	3.01361	12.3596		1004	6.28662	8.68225	11.9629	2.51007	1008	7.96127	-10.807		1009	3.87192	7.31659	-4.42123
									1005	5.2681	-8.72421	2.46048	1005	7.04956	2.61688	12.2681		1014	6.25992	8.68988	11.9934	2.52151	1018	7.98035	-10.8032		1019	3.88718	7.33566	-4.43268
									1015	5.2948	-8.85391	2.50244	1015	7.04956	2.96402	12.1994		1024	6.3057	8.70132	11.9667	2.56348	1028	8.01849	-10.5629		1029	3.87955	7.33566	-4.45938
									1025	5.26428	-9.27353	2.50244	1025	7.04956	2.67792	12.0773		1034	6.30188	8.70132	11.9247	2.61307	1039	8.17871	-10.7574		1039	3.86047	7.34329	-4.45938
									1035	5.24902	-9.50241	2.54822	1035	7.03812	2.96021	12.0506		1044	6.33621	8.66699	12.0087	2.6474	1049	8.29315	-10.7727		1049	3.84522	7.33948	-4.4899
									1045	5.23758	-9.47571	2.59781	1045	7.03812	7.43866	11.9667		1054	6.30951	8.70132	11.8866	2.6741	1059	8.35419	-10.7613		1059	3.85284	7.34711	-4.47083
									1055	5.2948	-10.025	2.68555	1055	7.01523	7.08771	11.9858		1065	6.34766	8.65936	12.0316	2.72751	1069	8.3313	-10.5209		1069	3.87573	7.3204	-4.45557
									1065	6.65665	-9.41086	2.72369	1065	6.99234	6.80161	11.94		1075	6.32095	8.71277	11.9438	2.72369	1079	8.36945	-10.6697		1079	3.87192	7.28226	-4.44794
									1075	7.58362	-8.56018	3.93295	1075	6.9809	6.66046	11.9209		1085	6.34384	8.71277	11.9019	2.75421	1089	8.43048	-10.5286		1089	5.90134	7.48825	-4.4632
									1085	8.11005	-8.19397	4.9057	1085	6.9809	6.66046	11.9019		1095	6.37054	8.69369	11.9362	2.82669	1099	8.49152	-10.5057		1099	6.29807	8.78143	-4.31442
									1095	8.54111	-8.11768	5.4779	1095	6.99234	6.69861	11.9362		1105	6.37436	8.71277	11.9553	2.82288	1109	8.47244	-10.4141		1109	6.46973	9.41849	-3.64304
									1105	8.93021	-7.89642	5.76782	1105	7.04956	6.78253	11.9057		1115	6.37436	8.70514	11.8713	2.89917	1119	8.49915	-10.4027		1120	6.64139	9.50623	-3.22723
									1115	9.3689	-7.98798	6.04248	1115	8.461	8.15582	12.0506		1125	6.3858	8.75473	11.7683	2.92206	1129	9.44519	-10.6468		1130	6.79016	9.66263	-3.02124
									1125	9.71222	-8.01086	6.3057	1125	9.26971	9.01413	13.2179		1135	6.40106	8.72803	11.7683	2.94876	1139	10.4027	-10.2386		1140	6.92749	9.79233	-2.87247
									1135	9.91821	-8.25119	6.56128	1135	9.70459	9.42993	13.71		1145	6.43539	8.76617	11.8675	2.99454	1149	10.8452	-9.7847		1150	6.98853	9.91821	-2.76184
									1146	10.0327	-7.9689	6.75964	1146	10.0555	9.8877	14.0915		1155	6.44302	8.78906	11.8523	3.03268	1160	11.1084	-9.4986		1160	6.9809	9.78851	-2.68173
									1156	10.0746	-8.0719	6.88553	1156	10.4675	10.4675	14.4692		1165	6.42776	8.80432	11.879	3.01743	1170	11.261	-8.98361		1170	7.0076	9.9411	-2.63977
									1166	10.0937	-8.41522	7.00378	1166	10.9215	10.9863	14.6942		1175	6.43158	8.80051	11.9438	3.04413	1180	11.4288	-8.91495		1180	7.02286	10.006	-2.61307
									1176	10.0479	-8.31985	7.05337	1176	11.2648	11.2572	15.1596		1185	6.39725	8.83102	11.7302	3.08609	1190	11.5433	-8.68988		1190	7.01141	10.0632	-2.59781
									1186	9.99069	-8.43048	7.10678	1186	11.4937	11.3144	15.4152		1195	6.36292	8.82339	11.7989	3.11279	1200	11.6501	-8.51059		1200	7.01904	10.067	-2.60162
									1196	9.93347	-8.55255	7.11822	1196	11.6043	11.3411	15.5487		1205	6.37436	8.82721	11.8065	3.13568	1210	12.0964	-8.98361		1210	7.08771	10.2272	-2.61688
									1206	9.89532	-8.78906	7.14111	1206	11.6806	11.3716	15.686		1215	6.43539	8.91113	11.7683	3.18527	1220	11.8713	-8.66699		1220	7.08771	10.1662	-2.62451
									1216	9.8114	-8.65936	7.13348	1216	11.673	11.1313	15.6288		1225	6.42776	8.96835	11.8408	3.25775	1230	12.3444	-8.49915		1230	7.05719	10.2806	-2.63596
									1226	9.80759	-8.74329	7.04956	1226	11.6692	10.9291	15.5525		1236	6.42014	9.02939	11.8141	3.31116	1240	12.0583	-8.37326		1241	7.04956	10.3188	-2.62451
									1236	9.8114	-8.51822	7.12204	1236	11.5929	10.7918	15.3694		1246	6.40488	9.0332	11.8027	3.31497	1250	12.0316	-8.59451		1251	7.07626	10.3645	-2.62833
									1246	9.8381	-8.53348	7.12585	1246	11.5166	10.7422	15.3046		1256	6.43921	9.08661	11.8294	3.41797	1261	12.4168	-8.73566		1261	7.08771	10.3912	-2.60925
									1256	9.87244	-8.62503	7.12967	1256	11.4479	10.7422	14.9155		1266	6.4621	9.05228	11.837	3.4523	1271	12.1193	-8.64792		1271	7.10297	10.4256	-2.65884
									1266	9.9144	-8.65936	7.11441	1266	11.4212	10.7956	15.1215		1276	6.44302	9.06372	11.7645	3.479	1281	12.1078	-8.61359		1281	7.17163	10.3874	-2.68555
									1276	9.95636	-8.6174	7.14111	1276	11.4021	10.8757	15.1939		1286	6.39343	9.07517	11.7378	3.49808	1291	12.1651	-8.62885		1291	7.1907	10.5057	-2.73514
									1286	9.97925	-8.57544	7.17545	1286	11.4479	11.0092	15.0871		1296	6.40488	9.07135	11.7722	3.55911	1301	12.1689	-8.4343		1301	7.25174	10.7651	-2.75421
									1296	9.99451	-8.6937	7.21359	1296	11.4822	11.116	15.0986		1306	6.37054	9.04846	11.8103	3.61252	1311	12.3711	-8.35037		1311	7.28989	10.6316	-2.75421
									1306	10.0212	-8.75854	7.25555	1306	11.5471	11.2038	14.9956		1316	6.34766	9.02939	11.7188	3.66592	1321	12.3901	-8.40759		1321	7.32422	10.5591	-2.73895
									1316	10.128	-8.75092	7.30515	1316	11.6196	11.2991	15.2206		1326	6.37054	9.04083	11.7569	3.74985	1331	12.4512	-8.43048		1331	7.34711	10.6773	-2.75421
									1326	10.1623	-8.85773	7.38144	1326	11.6692	11.3869	15.2206		1336	11.3411	9.04465	11.7454	3.78418	1341	12.5465	-8.15582		1341	7.35092	10.6812	-2.75803
									1336	10.1929	-8.88062	7.44629	1337	11.7416	11.4861	15.2702		1346	12.8555	13.0539	11.364	3.82614	1351	12.6114	-8.26263		1351	7.44629	10.7384	-2.74277
									1346	10.2196	-8.89587	7.5264	1347	11.7798	11.6768	15.2664		1356	13.2217	14.0991	16.5291	6.68335	1361	12.6686	-8.19397		1362	7.46155	10.7689	-2.75421
									1357	10.2539	-9.01413	7.46536	1357	11.837	11.7302	15.2435		1366	13.5384	14.637	17.231	7.66754	1371	12.7258	-7.94601		1372	7.51495	10.8299	-2.72369
									1367	10.3073	-9.22394	7.54929	1367	11.898	11.7073	15.3008		1376	13.8588	15.8691	17.7803	7.85446	1381	12.7945	-8.03757		1382	7.59888	10.8452	-2.71606
									1377	10.3378	-9.1629	7.61795	1377	11.9667	11.6615	15.3465		1386	13.9084	16.3498	17.9977	8.13293	1392	12.8593	-8.10242		1392	7.39288	10.891	-2.70462
									1387	10.3836	-9.17435	7.69424	1387	12.0316	11.5776	15.2855		1396	13.7329	16.3803	18.6005	8.60596	1402	12.9509	-7.99179		1402	7.40814	10.9672	-2.69318
									1397	10.4866	-9.31549	7.78198	1397	12.0811	11.4594	15.4533		1407	13.5651	16.2354	18.3105	8.83102	1412	12.9471	-7.94983		1412	7.40051	11.055	-2.68173
									1407	10.498	-9.39941	7.72476	1407	12.1269	11.3373	15.5296		1417	13.4239	16.0828	18.2228	8.83865	1422	13.0158	-7.91168		1422	7.37763	11.0397	-2.75803
									1417	10.5896	-9.48334	7.76291	1417	12.1918	11.2076	15.6593		1427	13.2828	15.9225	18.2342	8.71277	1432	13.1073	-7.82394		1432	7.47681	11.2839	-2.73895
									1427	10.6392	-9.52911	7.80106	1427	12.2261	11.0664	15.7776		1437	13.2561	15.8081	18.1999	8.59833	1442	13.1302	-7.72095		1442	7.54166	11.1465	-2.71988
									1437	10.6926	-9.60922	7.86972	1437	12.2871	10.9177	15.5945		1447	13.1607	15.7585	17.9367	8.51822	1452	13.1645	-7.77054		1452	7.61795	11.2038	-2.74658
									1447	10.7803	-9.89151	7.92694	1447	12.3253	10.7765	15.583		1457	13.092	15.7165	17.9215	8.46481	1462	13.2675	-7.86209		1462	7.64465	11.4059	-2.69699
									1457	10.8223	-9.88007	7.99942	1457	12.3749	10.6621	15.4038		1467	13.0692	15.6593	17.9977	8.41141	1472	13.34	-7.58362		1472	7.74002	11.5318	-2.70844
									1467	10.5515	-9.97925	8.19778	1467	12.413	10.5362	15.2512		1477	12.9852	15.6555	17.7803	8.42667	1482	13.401	-7.53021		1483	7.80868	11.7416	-2.78091
									1477	10.9482	-10.0403	8.358	1477	12.4664	10.4217	15.0337		1487	13.0005	15.6441	17.8146	8.45718	1492	13.4392	-7.47299		1493	7.86209	11.5852	-2.86865
									1487	10.952	-10.1204	8.44192	1487	12.5198	10.292	15.0146		1497	12.9585	15.6326	17.8528	8.50677	1503	13.4849	-7.44629		1503	7.87735	11.5128	-2.88391
									1497	10.9634	-10.1547	8.49915	1497	12.5771	10.1051	14.8697		1507	12.9547	15.6898	17.9329	8.57925	1513	13.5498	-7.33566		1513	7.9422	11.5547	-2.84958
									1507	11.0092	-10.3111	8.55255	1507	12.6152	9.8877	14.6942		1517	12.9585	15.7547	18.0206	8.72803	1523	13.6261	-7.36237		1523	7.98798	11.9438	-2.8038
									1517	11.0168	-10.1509	8.5907	1517	12.6495	10.17	14.5683		1527	12.9089	15.7814	18.0664	8.73947	1533	13.6681	-7.54547		1533	7.99561	12.1078	-2.78091
									1527	11.0207	-10.0212	8.65173	1527	12.6457	11.261	14.7018		1537	12.9318	15.8577	18.1351	8.8501	1543	13.6528	-7.2937		1543	8.02612	12.3062	-2.75803
									1538	11.0664	-10.0822	8.65936	1537	12.6457	11.8217	15.2206		1547	12.9242	15.8997	18.1389	8.93021	1553	13.7215	-7.40433		1553	8.08334	12.31	-2.73514
									1548	11.0931	-10.1585	8.74329	1548	12.6495	12.1231	15.2473		1557	12.9242	15.9645	18.2648	9.04083	1563	13.7558	-7.22122		1563	8.0986	12.394	-2.73132
									1558	11.1122	-10.1891	8.81577	1558	12.6648	12.3062	15.3885		1567	12.9242	15.9759	18.3105	9.1362	1573	13.8207	-7.40814		1573	8.11386	12.4741	-2.71225
									1568	11.1313	-10.1662	8.85773	1568	12.6762	12.3787	15.4076		1577	12.9128	16.0637	18.4402	9.29642	1583	13.9084	-7.29752		1583	8.15201	12.4893	-2.69318
									1578	11.1885	-10.4561	8.94165	1578	12.6915	12.4779	15.4648		1587	12.9471	16.1133	18.5623	9.3956	1593	13.958	-7.38907		1594	8.16345	12.455	-2.68173
									1588	11.2305	-10.2692	9.01794	1588	12.7296	12.5198	15.4076		1598	12.9166	16.1591	18.7416	9.51767	1603	14.0266	-7.3967		1604	8.20923	12.6076	-2.63596
									1598	11.2686	-10.5057	9.06372	1598	12.764	12.5618	15.1443		1608	12.9852	16.1705	18.8522	9.66644	1614	14.0152	-7.35855		1614	8.24356	12.6877	-2.57492
									1608	11.3068	-10.601	9.17435	1608	12.7907	12.5923	15.4533		1618	13.0005	16.243	18.9438	9.83429	1624	14.0419	-7.18307		1624	8.25501	12.1956	-2.55585
									1618	11.3449	-10.5934	9.23157	1618	12.8174	12.6152	15.3656		1628	13.0348	16.2582	18.9323	9.97925	1634	14.0533	-7.20215		1634	8.28934	12.1498	-2.52914
									1628	11.3754	-10.8414	9.33075	1628	12.8326	12.6839	15.1291		1638	13.0539	16.3422	19.0849	10.1318	1644	14.0953	-7.19833		1644	8.34656	12.1117	-2.52914
									1638	11.4136	-11.0779	9.3689	1638	12.7983	12.6991	15.3275		1648	13.0577	16.3727	19.2566	10.231	1654	14.1106	-7.20978		1654	8.31986	12.1422	-2.52151
									1648	11.4479	-10.9138	9.45282	1648	12.8937	12.764	15.1672		1658	13.1187	16.407	19.2985	10.3912	1664	14.1983	-7.30515		1664	8.36945	12.1651	-2.49863
									1658	11.4632	-11.0092	9.52911	1658	12.8937	12.8021	15.0108		1668	13.1149	16.4986	19.3367	10.479	1674	14.1678	-7.14493		1674	8.461	12.1765	-2.47574
									1668	11.5166	-10.9634	9.59396	1668	12.8708	12.7792	15.2741		1678	13.1683	16.5253	19.4931	10.6125	1684	14.2059	-7.21359		1684	8.47244	12.2223	-2.41852
									1678	11.528	-11.116	9.63211	1678	12.9204	12.8174	15.2245		1688	13.2065	16.5863	19.5808	10.7689					1694	8.50677	12.2566	-2.39944
													1688	12.9242	12.8632	15.255		1698	13.2332	16.6473	19.5847	10.8719					1705	8.52585	12.2414	-2.36511
													1698	12.9547	12.8822	15.0642		1708	13.2599	16.674	19.6648	10.9634					1715	8.52203	12.5122	-2.30789
													1708	12.9967	12.9204	14.9612		1718	13.2713	16.6779	19.7868	11.0741					1725	8.57544	12.3024	-2.26974
													1718	12.989	12.8784	14.8849		1728	13.2828	16.7351	19.7067	11.1504					1735	8.65173	12.3215	-2.29263
													1729	13.0234	12.8937	14.8811		1738	13.3057	16.7275	19.8364	11.2724					1745	8.64792	12.3444	-2.28119
													1739	12.9967	12.9356	15.0261		1748	13.3018	16.7732	19.9471	11.3068					1755	8.60977	12.3406	-2.26974
																		1759	13.3629	16.7313	20.0615	11.4021					1765	8.60214	12.4703	-2.27737
																		1769	13.3514	16.7503	20.0691	11.5395					1775	8.64029	12.3787	-2.26974
																		1779	13.4201	16.758	20.1836	11.6043					1785	8.65555	12.3787	-2.2583
																		1789	13.4506	16.7961	20.2866	11.6158					1795	8.6441	12.4588	-2.28119
																		1799	13.4888	16.7999	20.3514	11.6959					1806	8.61359	12.4512	-2.30026
																		1809	13.5689	16.8419	20.3552	11.8675					1816	8.65173	12.5122	-2.30026
																		1819	13.5918	16.8495	20.4926	11.8751					1826	8.65173	12.558	-2.26974
																		1829	13.6528	16.8572	20.5765	11.9553
																		1839	13.6795	16.8838	20.5689	12.0697
																		1849	13.6642	16.922	20.6909	12.1307
																		1859	13.6795	16.9373	20.7214	12.0354
																		1869	13.6146	16.8991	20.7176	12.1956
																		1879	13.5689	16.9563	20.8664	12.2681
																		1889	13.6719	16.9411	20.8092	12.3291
																		1899	13.7405	16.9411	20.8244	12.4435
																		1909	13.8054	16.964	20.9084	12.5313
																		1920	13.8245	16.9983	20.916	12.4588
																		1930	13.8397	16.9983	20.9045	12.5313
																		1940	13.8779	17.0631	21.0075	12.6419
																		1950	13.8931	17.0784	21.0991	12.7106
																		1960	13.8435	17.0975	21.2135	12.7144
																		1970	13.8092	17.1013	21.1754	12.5847
																		1980	13.9237	17.086	21.2975	12.7296
																		1990	13.9732	17.1509	21.2822	12.8708
																		2000	13.9999	17.1394	21.3547	12.886
																		2010	14.061	17.1318	21.431	12.9089
																		2020	14.0572	17.1509	21.4004	13.0234
																		2030	14.0877	17.0555	21.45	13.0463
																		2040	14.0343	17.1318	21.4233	13.176

## Sheet: Figure3
Figure 3B									Figure 3A Time Course													Figure 3C Time Course													m0.5Ca-Gln Time Course
m0.5mMCa2+-Cin(25μM m)-Distal Ileum m side(5mM Gln)									02/25/2021				02/25/2021				02/26/2021					02/24/2021				02/25/2021				04/10/2021					02/26/2021
Time	Group	Tissue No.	Isc(min)	Isc(max)	max-min(μA)(μA)	Isc(μA/cm2)			Time(s)	I-1	I-2	I-3	Time(s)	I-1	I-2	I-3	Time(s)	I-1	I-2	I-3		Time(s)	I-1	I-2	I-3	Time(s)	I-1	I-2	I-3	Time(s)	I-1	I-2	I-3		Time(s)	I-1	I-2	I-3
02/25/2021	1	1ctrl(0.5Ca)	5.83	9.13	3.3	41.25			0	4.30298	11.5433	5.63812	0	-2.08282	10.8795	11.7874	0	-18.9896	4.85229	4.37164		0	-10.5286	10.8337	5.20325	0	-12.085	8.2016	-0.572205	0	-7.51877	5.37872	-1.04523		0	-30.7083	13.0386	0.488281
		2(0.5Ca+Cin)	12.48	14.01	1.53	19.125			10	4.21143	11.4136	5.5275	10	-2.1019	10.7384	11.5891	10	-19.1269	4.8027	4.28009		10	-10.704	10.8032	4.99344	10	-12.2147	8.00323	-0.587463	11	-7.51877	5.39017	-0.984192		10	-30.8113	13.2065	0.427246
		3(0.5Ca+Cin)	4.75	6.53	1.78	22.25			20	4.21143	11.3602	5.51224	20	-2.03323	10.6964	11.4632	20	-19.0887	4.84085	4.2572		20	-10.8147	10.8643	4.9057	20	-12.1994	7.99179	-0.453949	21	-7.73239	5.36346	-0.930786		20	-30.7808	13.34	0.476837
02/25/2021	2	1ctrl(NormalCa+Cin)	2.69	6.57	3.88	48.5			30	4.19235	11.3029	5.47028	30	-1.99127	10.685	11.528	30	-19.1307	4.85611	4.22668		30	-10.91	10.8528	4.80652	30	-12.1803	7.93839	-0.38147	31	-7.86209	5.37109	-0.904083		30	-30.9296	13.7901	0.480652
		2(0.5Ca+Cin)	7.83	10.18	2.35	29.375			40	4.18091	11.3525	5.6076	40	-1.96457	10.6659	11.4517	40	-19.1574	4.88663	4.23431		40	-11.0016	10.7651	4.69589	40	-12.1727	7.89261	-0.217438	41	-8.02612	5.40543	-0.88501		40	-31.0135	14.1258	0.511169
		3(0.5Ca+Cin)	12.39	15.02	2.63	32.875			50	4.18091	11.2991	5.63812	50	-1.90735	10.6201	11.4136	50	-19.3253	4.92096	4.28772		50	-11.055	10.7994	4.60052	50	-12.1651	7.85065	-0.038147	51	-9.48334	5.42831	-0.854492		50	-31.0898	14.3776	0.534058
02/26/2021	3	1ctrl(0.5Ca)	-17.34	-12.5	4.84	60.5			60	4.16946	11.1389	5.61142	60	-1.85394	10.6163	11.3754	60	-19.3558	4.97055	4.29916		60	-11.0016	10.7803	4.49371	168	-13.2713	7.8125	1.14822	61	-9.05609	5.44357	-0.766754		60	-31.1813	14.6179	0.545502
		2(0.5Ca+Cin)	5.37	8.85	3.48	43.5			71	4.15802	11.1504	5.6076	70	-1.83487	10.5095	11.3068	70	-19.3748	4.97818	4.29916		70	-11.1008	10.7727	4.37164	178	-13.2179	7.68661	1.11771	71	-9.1095	5.43213	-0.778198		70	-31.3339	14.8277	0.579834
		3(0.5Ca+Cin)	3.55	6.88	3.33	41.625			81	4.15421	11.0168	5.58472	80	-1.77002	10.5438	11.2877	81	-19.352	5.02014	4.28391		80	-11.2839	10.8185	4.26865	188	-13.2294	7.5798	1.22833	81	-9.05228	5.45883	-0.724792		80	-33.1802	16.2315	0.499725
Figure 3D									91	4.13513	10.9901	5.5542	90	-1.72806	10.5209	11.2648	91	-19.4244	5.05447	4.28772		90	-11.3602	10.8109	4.17709	198	-13.2904	7.48825	1.09863	91	-8.98361	5.47409	-0.740051		90	-34.3018	16.3612	0.44632
m0.5mMCa2+-GPNA(100μM m)-Distal Ileum m side(5mM Gln)									101	4.13132	10.9901	5.54657	100	-1.68991	10.4904	11.2	101	-19.4092	5.09262	4.28009		100	-11.5509	10.8223	4.10461	208	-13.2103	7.48825	1.16348	101	-8.9035	5.50842	-0.709534		100	-34.8091	16.571	0.43869
Time	Group	Tissue No.	Isc(min)	Isc(max)	max-min(μA)	Isc(μA/cm2)			111	4.12369	10.8414	5.50079	110	-1.65176	10.4713	11.1542	111	-19.3787	5.13077	4.26483		110	-11.6615	10.8948	4.00925	218	-13.2217	7.78198	1.20163	111	-8.99124	5.49316	-0.686646		110	-34.8206	16.5977	0.431061
02/24/2021	1	1ctrl(Normal Ca)	-9.25	-4.26	4.99	62.375			121	4.13895	10.7613	5.43594	120	-1.62125	10.4027	11.1351	121	-19.31	5.15747	4.22287		120	-11.7264	10.7918	3.93677	228	-13.2713	7.5798	1.28555	121	-8.88824	5.50842	-0.648499		121	-34.6642	16.8266	0.518799
		2(0.5Ca+GPNA)	14.51	17.65	3.14	39.25			131	4.15039	10.746	5.37872	131	-1.60217	10.4332	11.1237	131	-19.1879	5.17654	4.21906		130	-11.6615	10.8185	3.82996	238	-13.2446	7.56454	1.22833	132	-8.86917	5.51224	-0.629425		131	-37.9028	17.7422	0.583649
		3(0.5Ca+GPNA)	1.44	3.75	2.31	28.875			141	4.15802	10.7269	5.33295	141	-1.51825	10.4103	11.1275	141	-19.165	5.19562	4.21143		140	-11.5204	10.6583	3.73077	248	-13.237	7.48062	1.28937	142	-8.75473	5.50461	-0.56076		141	-35.4843	17.5552	0.598907
02/25/2021	2	1ctrl(0.5Ca)	-11.86	-8.34	3.52	44			151	4.16183	10.7574	5.31769	151	-1.47629	10.3989	11.1237	151	-19.1383	5.20706	4.19998		150	-11.5204	10.5896	3.61633	258	-13.237	7.43484	1.34277	152	-8.70514	5.50842	-0.541687		151	-33.6838	16.9868	0.598907
		2(0.5Ca+GPNA)	7.42	10.61	3.19	39.875			161	4.14658	10.7346	5.2948	161	-1.43433	10.3683	11.116	161	-19.1193	5.21088	4.2038		160	-11.6386	10.5858	3.56293	268	-13.2561	7.37381	1.39618	162	-8.86536	5.47409	-0.492096		161	-33.1039	16.9868	0.614166
		3(0.5Ca+GPNA)	2.19	6.26	4.07	50.875			171	4.16183	10.6964	5.28717	171	-1.4267	10.4599	11.6653	171	-19.0735	5.24902	4.19235		170	-11.528	10.4904	3.50952	278	-13.2523	7.33566	1.44196	172	-8.99506	5.48172	-0.465393		171	-32.547	16.9907	0.62561
04/10/2021	3	1ctrl(0.5Ca)	-29.24	-25.75	3.49	43.625			181	4.14276	10.6812	5.27954	181	-1.38092	10.4332	11.8065	181	-19.0506	5.27191	4.18091		180	-11.4975	10.5286	3.48663	288	-13.34	7.36237	1.41525	182	-9.10187	5.50842	-0.434875		181	-32.238	16.9907	0.656128
		2(0.5Ca+GPNA)	4.85	8.86	4.01	50.125			191	4.16565	10.6735	5.4512	191	-1.36185	10.3149	11.4555	191	-19.0277	5.30624	4.17709		191	-11.4746	10.5247	3.44086	298	-13.2332	7.27844	1.65939	192	-9.0332	5.50461	-0.450134		191	-32.032	17.0021	0.62561
		3(0.5Ca+GPNA)	3.04	5.92	2.88	36			201	4.16183	10.643	5.4245	201	-1.32751	10.2921	11.3602	201	-18.9972	5.35965	4.18854		201	-11.3373	10.5934	3.41797	308	-13.237	7.33948	1.61743	202	-9.70459	5.51605	-0.408173		201	-31.6887	17.1204	0.701904
									211	4.13513	10.6316	5.42068	211	-1.26648	10.2654	11.3373	211	-18.898	5.36346	4.17709		211	-11.1618	10.6087	3.34549	318	-13.1721	7.30515	1.62888	212	-9.49097	5.51605	-0.37384		211	-31.5857	16.7885	0.720978
m0.5mMCaCl2-Distal Ileum m side(5mM Gln)									221	4.13132	10.6277	5.40161	221	-1.26648	10.2425	11.3411	222	-18.8332	5.39017	4.17328		221	-10.9711	10.5591	3.22342	328	-13.1264	7.267	1.62125	222	-9.71985	5.50461	-0.293732		221	-31.3835	17.128	0.747681
Time	Group	Tissue No.	Isc(min)	Isc(max)	max-min(μA)(μA)	Isc(μA/cm2)			231	4.15039	10.5858	5.36346	231	-1.24741	10.1852	11.3449	232	-18.7988	5.40924	4.16565		231	-10.891	11.0054	3.24249	339	-13.0997	7.22504	1.62506	232	-10.2386	5.53513	-0.305176		231	-31.1966	17.1547	0.759125
02/26/2021	1	1ctrl(Normal Ca)	-27.88	-20.81	7.07	88.375			241	4.16565	10.5896	5.35583	241	-1.20926	10.1929	11.3564	242	-18.7683	5.40161	4.15802		241	-10.7307	11.0512	3.20435	349	-12.9852	7.20215	1.65558	242	-10.3798	5.50079	-0.259399		241	-31.044	17.1394	0.789642
		2	16.8	20.31	3.51	43.875			251	4.14276	10.5591	5.34821	251	-1.20163	10.1852	11.364	252	-18.7378	5.41306	4.15421		251	-10.498	11.0931	3.15094	359	-12.8136	7.21359	1.70517	253	-10.0822	5.48935	-0.236511		251	-30.9868	17.1089	0.812531
		3	1.26	4.12	2.86	35.75			261	4.13513	10.5782	5.32532	261	-1.12534	10.17	11.3564	262	-18.6424	5.41687	4.15421		261	-10.334	11.0855	3.07465	369	-12.8632	7.24792	1.70135	263	-10.7994	5.46265	-0.19455		261	-30.8418	16.7923	0.812531
									271	4.16183	10.5515	5.3215	271	-1.09863	10.1662	11.3983	272	-18.6157	5.4245	4.16183		271	-10.0899	11.0741	3.0365	379	-12.8632	7.23267	1.74332	273	-10.6392	5.48935	-0.137329		271	-30.7846	17.0975	0.835419
									281	4.24194	10.5209	5.32532	281	-1.09863	10.1318	11.3716	282	-18.5966	5.47028	4.15802		281	-10.0365	10.9444	2.99072	389	-12.8708	7.22504	1.74332	283	-10.0861	5.45502	-0.106812		281	-30.674	17.0937	0.846863
									292	4.19235	10.5209	5.27191	291	-1.07193	10.0975	11.4059	292	-18.5814	5.48553	4.15039		291	-9.97925	11.1084	2.94495	399	-12.8746	7.22122	1.80054	293	-9.68552	5.4245	-0.0762939		291	-30.5557	17.1547	0.865936
									302	4.18472	10.5247	5.21088	301	-1.04904	10.0594	11.4136	302	-18.5204	5.49698	4.17328		301	-9.75037	11.1198	2.88391	409	-12.8784	7.20596	1.8158	303	-9.89532	5.43213	-0.0228882		301	-30.4489	17.0708	0.88501
									312	4.19998	10.5171	5.21088	311	-1.00327	10.0098	11.3907	312	-18.4326	5.50461	4.16946		311	-9.67026	11.2076	2.89154	419	-12.8937	7.14493	1.83868	313	-10.1013	5.35965	0.0419617		311	-30.3078	17.0555	0.87738
									322	4.19235	10.5667	5.1918	321	-0.965118	9.97162	11.3602	322	-18.4517	5.70679	4.27628		321	-9.55963	11.1427	2.83432	429	-12.9356	7.12204	1.87302	323	-10.2158	5.34821	0.0762939		321	-30.159	17.1089	0.938416
									332	4.19617	10.5972	5.19943	331	-0.926971	9.89914	11.3106	332	-18.5165	5.6572	4.22287		331	-9.38797	10.8948	2.79236	439	-12.9204	7.12585	1.92261	333	-11.0397	5.35202	0.0991821		332	-30.0255	17.0441	0.957489
									342	4.16183	10.6201	5.1918	341	-0.900269	9.87625	11.2801	342	-18.4441	5.64957	4.18091		341	-9.13239	11.0474	2.72369	449	-12.9356	7.11823	1.93405	343	-11.4555	5.30624	0.133514		342	-29.8843	16.9487	0.991821
									352	4.18091	10.6506	5.15366	352	-0.87738	9.84573	11.2076	352	-18.5013	5.71442	4.22668		351	-8.88443	10.8795	2.66266	459	-12.8975	7.5798	2.10571	353	-11.3106	5.29861	0.213623		352	-29.7165	16.9525	1.00327
									362	4.21906	10.6773	5.1384	362	-0.858307	9.81522	11.1542	362	-18.5432	5.85175	4.22668		361	-8.83102	10.8299	2.58255	469	-12.8632	7.72476	2.18201	363	-11.6425	5.24902	0.232697		362	-29.6211	16.9334	1.01852
									372	4.23813	10.7117	5.10406	372	-0.839233	9.78851	11.0855	372	-18.4326	5.76019	4.18854		371	-8.62885	10.7651	2.5444	479	-12.9051	7.33185	2.00272	373	-12.7296	5.22614	0.259399		372	-29.5181	16.9373	1.03378
									382	4.22287	10.7422	5.08881	382	-0.793457	9.75418	11.0321	382	-18.3563	5.76019	4.17328		381	-8.47244	10.7803	2.49481	489	-12.928	7.27081	2.03705	384	-11.9209	5.18799	0.320435		382	-29.4228	16.9067	1.04904
									392	4.26102	10.807	5.06592	392	-0.782013	9.72748	10.9901	392	-18.486	5.80597	4.24576		391	-8.38852	10.7193	2.45667	499	-12.9166	7.27844	2.0256	394	-11.9858	4.99725	0.350952		392	-29.3198	16.9029	1.07193
									402	4.32205	10.8261	5.07355	402	-0.743866	9.71222	10.9558	402	-18.3716	5.87845	4.24576		402	-8.3313	10.7079	2.42996	509	-12.8632	7.24792	2.05231	404	-14.5798	4.87518	0.38147		402	-29.5906	16.8762	1.09482
									412	4.32587	10.7765	5.04303	412	-0.732422	9.70459	10.9634	412	-18.3029	5.7869	4.22668		412	-8.29315	10.6583	2.4147	519	-12.8136	7.17163	2.07901	414	-13.176	4.83322	0.400543		412	-29.1939	16.9334	1.09482
									422	4.29916	10.8337	5.02396	422	-0.709534	9.66644	10.9253	422	-18.2495	5.75256	4.29916		422	-8.37708	10.6735	2.39944	529	-12.8021	7.14493	2.16293	424	-12.5351	4.776	0.38147		422	-29.0985	16.9754	1.09482
									432	4.34494	10.8681	5.01251	432	-0.682831	9.65118	10.9482	433	-18.2648	5.88989	4.43268		432	-8.31985	10.6277	2.37274	539	-12.7754	7.17926	2.16293	434	-12.5961	4.73022	0.43869		432	-29.0031	16.9983	1.11389
									442	4.36783	10.9253	4.98199	442	-0.644684	9.63974	11.0207	443	-18.1732	5.98145	4.48227		442	-8.03375	10.7231	2.32315	550	-12.7068	7.1907	2.21634	444	-12.6419	4.74548	0.465393		442	-28.9879	16.9983	1.12534
									452	4.36783	10.9482	4.97818	452	-0.640869	9.61304	11.0817	453	-18.1694	5.92804	4.53949		452	-7.9422	10.746	2.27737	560	-12.6839	7.10297	2.2316	454	-12.8975	4.776	0.50354		452	-28.8086	17.0174	1.14059
									462	4.3869	11.0512	4.97055	462	-0.63324	9.59015	11.0817	463	-18.1541	5.86319	4.5433		462	-7.96509	11.2495	2.35367	570	-12.5885	7.17163	2.24304	464	-14.5645	4.71115	0.564575		462	-28.8696	17.0822	1.17493
									472	4.43649	11.0931	4.99344	472	-0.610352	9.55963	11.1313	473	-18.0893	5.79834	4.42886		472	-7.9689	11.5623	2.31171	580	-12.6495	7.21741	2.27737	474	-13.2637	4.73022	0.610352		472	-28.7628	17.086	1.19019
									482	4.45938	11.097	5.06973	482	-0.579834	9.50623	11.4059	483	-18.0969	5.75638	4.3869		482	-8.02612	11.5814	2.34604	590	-12.6457	7.21359	2.26593	484	-14.2059	4.71497	0.686646		482	-28.6598	17.1242	1.21307
									492	4.43268	11.1237	5.08881	492	-0.56076	9.54819	11.5852	493	-18.0664	5.71442	4.31442		492	-8.12912	11.7874	2.30026	600	-12.6495	6.83594	2.23923	494	-13.485	4.7493	0.732422		492	-28.5492	17.0288	1.22452
									503	4.47083	11.1198	5.02014	502	-0.556946	9.47571	11.8065	503	-18.0016	5.67627	4.25339		502	-8.11768	11.7569	2.30026	610	-12.6343	6.69098	1.98746	505	-14.3051	4.73404	0.785828		502	-28.4233	16.9144	1.21689
									513	4.48608	11.1694	5.02396	512	-0.507355	9.44519	12.1078	513	-17.9558	5.66101	4.22668		512	-7.93839	11.8294	2.285	620	-12.6076	6.67572	1.85776	515	-14.6065	4.74167	0.850677		512	-28.2745	16.9487	1.26648
									523	4.45557	11.1771	5.00488	522	-0.450134	9.4223	12.5313	523	-17.8375	5.66101	4.19998		522	-7.94983	11.8599	2.27737	630	-12.6076	6.69861	1.80054	525	-16.4719	4.69589	0.896454		522	-28.1601	16.7618	1.26266
									533	4.50897	11.1809	4.99725	532	-0.411987	9.43756	12.9738	533	-17.8719	5.66101	4.19235		532	-8.24738	11.8904	2.26593	640	-12.619	6.71768	1.79291	535	-15.1672	4.68445	0.957489		532	-27.8778	16.7732	1.25885
									543	4.60815	11.0779	4.96292	542	-0.392914	9.41467	13.382	543	-17.9367	5.64957	4.16946		542	-8.49533	11.6386	2.07901	650	-12.5885	6.75201	1.79291	545	-15.4648	4.70734	1.01852		543	-26.9089	17.952	1.59836
									553	4.53568	11.0931	4.9324	552	-0.335693	9.37653	13.8092	553	-17.9787	5.64957	4.16565		552	-8.66699	11.5623	1.80817	660	-12.5809	6.78635	1.81198	555	-15.6555	4.68826	1.05286		553	-26.0162	18.8332	2.42615
									563	4.54712	11.1275	4.92477	563	-0.30899	9.33456	0.164032	563	-17.9901	5.63812	4.11606		562	-8.57162	11.5204	1.6861	670	-12.5885	6.77872	1.81198	565	-15.7776	4.73022	1.10626		563	-25.4974	19.6304	2.9068
									573	4.57382	11.1542	4.89807	573	-0.312805	9.30023	12.7068	573	-17.9367	5.62286	4.16565		572	-8.39233	11.5509	1.68228	680	-12.9318	6.75964	2.06757	575	-17.4179	4.6463	1.18256		573	-25.0969	19.6571	3.18909
									583	4.58527	11.1732	4.89426	583	-0.267029	9.23157	14.2632	583	-17.9062	5.69916	4.09317		582	-8.39233	11.5509	1.67465	690	-12.7716	6.74438	1.96457	585	-16.4795	4.65012	1.21689		583	-24.8032	19.7983	3.37219
									593	4.57382	11.2305	4.89807	593	-0.232697	9.19724	14.8544	593	-17.8642	5.70297	4.04358		592	-8.41141	11.5204	1.66702	700	-12.6762	6.78253	1.88446	595	-17.5209	4.66156	1.27792		593	-24.4713	19.9242	3.52859
									603	4.62341	11.2839	4.879	676	0.0648499	8.95691	17.5133	603	-17.8833	5.60379	3.97491		602	-8.41141	11.6882	1.66702	710	-12.6343	6.80161	1.86539	605	-16.8877	4.66156	1.32751		603	-24.25	19.9509	3.61633
									613	4.65012	11.3411	4.84467	686	0.1297	8.91876	17.0403	613	-17.8833	5.56183	3.94058		612	-8.36945	11.7798	1.67084	720	-12.4741	6.80923	1.83487	615	-16.922	4.65012	1.38855		613	-24.1013	20.1149	3.67737
									623	4.63104	11.4212	4.88281	696	0.190735	8.89969	16.5901	623	-17.8719	5.51987	3.92151		623	-8.43811	11.795	1.66702	730	-12.4588	7.37	1.94168	626	-17.3874	4.65393	1.40762		623	-23.9182	20.1263	3.74222
									633	4.69208	11.3945	4.86755	706	0.263214	8.89587	16.1667	633	-17.8452	5.49316	3.87192		633	-8.54111	11.8561	1.63269	740	-12.3978	7.46536	1.82724	636	-18.6157	4.66156	1.46103		633	-23.6511	19.8593	3.75748
									643	4.69589	11.3335	4.88281	716	0.267029	8.87299	15.7738	644	-17.7917	5.47028	3.86429		643	-8.44955	11.9438	1.63651	750	-12.3367	7.56454	1.76239	646	-18.3907	4.65393	1.51443		643	-23.7541	20.6642	3.79562
									653	4.68826	11.4632	4.87137	726	0.312805	8.84247	15.5411	654	-17.7841	5.44739	3.82233		653	-8.35419	11.9171	1.63269	761	-12.2604	7.59888	1.81198	656	-18.322	4.673	1.53732		653	-23.613	20.607	3.80707
									663	4.74548	11.5471	4.879	736	0.396729	8.86917	15.6784	664	-17.8299	5.43976	3.82233		663	-8.4877	11.9476	1.60599	771	-12.2452	7.77435	1.79672	666	-19.5961	4.65012	1.58691		663	-23.4451	20.0577	3.79944
									673	4.75693	11.6043	4.85611	746	0.453949	8.84628	15.7928	674	-17.8909	5.43594	3.82614		673	-8.62122	12.1002	1.60599	781	-12.2147	7.74002	1.8158	676	-19.2032	4.69208	1.60599		673	-23.3688	20.3476	3.79181
									683	4.73785	11.6081	4.86755	757	0.534058	8.86917	15.7242	684	-17.7917	5.43213	3.82614		683	-8.65936	12.1536	1.57166	791	-12.1727	7.70569	1.80817	686	-19.9203	4.69208	1.65176		683	-23.201	20.3362	3.80707
									693	4.79126	11.6348	4.86755	767	0.610352	8.84247	15.6746	694	-17.807	5.42831	3.82233		693	-8.59833	12.1498	1.5564	801	-12.1078	7.77817	1.83487	696	-20.3552	4.64249	1.72424		693	-23.0446	20.5193	3.8147
									703	4.8027	11.7493	4.88663	777	0.694275	8.81195	15.5563	704	-17.7727	5.4245	3.82996		703	-8.63266	12.1765	1.55258	811	-12.0583	7.79724	1.81198	706	-20.6604	4.67682	1.73187		703	-22.9187	20.34	3.85666
									714	4.79889	11.7569	4.87518	787	0.770569	8.75473	15.213	714	-17.7956	5.42831	3.82233		713	-8.68225	12.2223	1.51825	821	-12.0468	7.71332	1.81198	716	-20.977	4.70734	1.7662		713	-22.8081	20.1988	3.86047
									724	4.83322	11.7455	4.86755	797	0.835419	8.73566	14.8888	724	-17.8261	5.42831	3.82614		723	-8.72803	12.1613	1.51443	831	-12.0163	7.62558	1.8692	726	-21.286	4.68445	1.8158		723	-22.6555	20.2103	3.8681
									734	4.84467	11.8217	4.87518	807	0.915527	8.71277	14.6637	734	-17.8909	5.44739	3.82996		733	-8.8501	12.249	1.47629	841	-11.9896	7.65228	1.80817	737	-21.5454	4.67682	1.85394		733	-22.522	20.1454	3.88718
									744	4.86755	11.7912	4.87137	817	0.995636	8.68988	14.3738	744	-17.7689	5.44739	3.82233		743	-8.66318	12.2147	1.46866	851	-11.9934	7.63702	1.81198	747	-21.7438	4.69589	1.88065		743	-22.4228	20.2255	3.91006
									754	4.90952	11.8599	4.87137	827	1.0643	8.65173	13.9961	754	-17.8223	5.44357	3.8147		753	-8.62885	12.207	1.46103	861	-11.9934	7.53784	1.74332	757	-21.9841	4.71497	1.92642		754	-22.2931	20.2332	3.91769
									764	4.89807	11.9324	4.85611	837	1.12915	8.62885	13.7367	764	-17.7383	5.44357	3.79944		763	-8.75854	12.2681	1.44958	871	-12.0316	7.48062	1.74332	767	-21.862	4.71497	1.95312		764	-22.1901	20.256	3.93295
									774	4.95529	11.9286	4.85611	847	1.20926	8.64029	13.5117	774	-17.7612	5.43976	3.77274		773	-8.67462	12.3367	1.42288	881	-11.9743	7.44629	1.74713	777	-22.3656	4.73404	1.9722		774	-22.0604	20.2599	3.95203
									784	4.99725	12.0544	4.84467	857	1.26266	8.57162	13.3667	784	-17.7612	5.43976	3.76129		783	-8.88443	12.2604	1.41907	891	-11.9553	7.3967	1.7395	787	-22.5029	4.7226	2.0256		784	-21.9574	20.2637	3.9711
									794	4.98962	12.0926	4.86374	867	1.29318	8.52966	13.1493	794	-17.7307	5.42068	3.74222		793	-8.67462	12.3367	1.41907	901	-11.9438	7.33948	1.75858	797	-22.3389	4.70734	2.05612		794	-21.8697	20.6528	3.98254
									804	5.05066	12.0468	4.83322	877	1.33896	8.49533	12.9013	804	-17.6315	5.42831	3.71552		803	-8.72421	12.4969	1.41144	911	-11.9324	7.37762	1.77383	807	-22.3694	4.69971	2.09427		804	-21.7667	20.2789	3.9978
									814	5.04303	12.0621	5.02014	887	1.37329	8.45337	12.6839	814	-17.6086	5.41687	3.68881		813	-8.83484	12.5542	1.39236	921	-11.8942	7.37762	1.77002	817	-22.8386	4.69589	2.12097		814	-21.6141	20.3323	3.93295
									824	5.05829	11.9324	5.09262	897	1.40381	8.42667	12.5237	824	-17.6392	5.40924	3.67737		823	-8.65936	12.4969	1.37329	931	-11.8752	7.43484	1.79672	827	-23.7694	4.70352	2.14386		824	-21.5111	20.2522	3.83377
									834	5.08118	12.0506	5.15747	907	1.44196	8.4343	12.4512	834	-17.6392	5.42068	3.66974		834	-8.60977	12.5008	1.39236	941	-11.8484	7.36618	1.81198	837	-23.9868	4.74548	2.19727		834	-21.4119	20.3171	3.89481
									844	5.04684	12.0201	5.18799	917	1.47629	8.42285	12.3405	844	-17.6201	5.41306	3.63922		844	-8.68607	12.4626	1.37711	951	-11.8408	7.45392	1.83487	848	-24.2767	4.7226	2.23541		844	-21.2669	20.237	3.95584
									854	5.11551	12.0201	5.1384	927	1.53732	8.41904	12.2452	855	-17.5896	5.40924	3.62396		854	-8.66318	12.4359	1.36185	961	-11.8446	7.47681	1.85013	858	-24.5323	4.7493	2.28119		854	-21.1639	20.1492	3.98254
									864	5.14603	11.9743	5.1384	937	1.54877	8.40378	12.1765	865	-17.6086	5.42831	3.62396		864	-8.67081	12.3177	1.34659	972	-11.8141	7.41577	1.84631	868	-24.0479	4.70352	2.29645		864	-21.0915	20.3018	4.03214
									874	5.11932	12.0354	5.1384	947	1.57547	8.39233	12.0392	875	-17.6201	5.42068	3.6087		874	-8.54874	12.4054	1.33896	982	-11.8103	7.43103	1.86157	878	-24.9748	4.73785	2.32697		874	-20.9961	20.2217	4.03595
									884	5.18036	12.0468	5.09644	957	1.62125	8.37708	11.9743	885	-17.5972	5.42831	3.60107		884	-8.72803	12.4168	1.33514	992	-11.7874	7.4234	1.86539	888	-25.2457	4.75693	2.38037		884	-20.9122	20.1607	4.0741
									894	5.21851	12.0163	5.11551	968	1.66702	8.37326	11.9286	895	-17.6544	5.43594	3.59726		894	-8.56018	12.4016	1.30844	1002	-11.7722	7.43484	1.88828	898	-25.5394	4.71115	2.41089		894	-20.8244	20.2751	4.09317
									904	5.17273	12.043	5.12314	978	1.6861	8.358	11.8141	905	-17.6468	5.45883	3.58963		904	-8.67844	12.4931	1.29318	1012	-11.7722	7.44247	1.89209	908	-25.7645	4.74548	2.44904		904	-20.7863	20.134	4.10843
									914	5.22995	12.0621	5.07355	988	1.72806	8.35037	11.8294	915	-17.6277	5.45883	3.58963		914	-8.79288	12.5046	1.31989	1022	-11.7455	7.40433	1.91498	918	-26.0811	4.76837	2.45285
									924	5.27573	12.1002	5.08499	998	1.77765	8.34656	11.7035	925	-17.5552	5.47791	3.58963		924	-8.70514	12.4931	1.32751	1032	-11.7531	7.48062	2.02942	928	-26.268	4.74548	2.51007
									935	5.25665	12.0811	5.01251	1008	1.81961	8.33511	11.6119	935	-17.5781	5.48553	3.60107		934	-8.91113	12.4435	1.32751	1042	-11.692	7.51114	2.01416	938	-26.5503	4.71497	2.55966
									945	5.29099	12.0926	4.97818	1018	1.85776	8.30078	11.5395	945	-17.5781	5.48553	3.60107		944	-8.83102	12.4435	1.33896	1052	-11.7531	7.75528	1.97601	948	-26.8631	4.75693	2.56729
									955	5.34058	12.1231	4.94003	1028	1.88065	8.28171	11.5128	955	-17.6086	5.48172	3.59726		954	-8.94928	12.5046	1.35803	1062	-11.7416	7.71332	1.94931	959	-27.153	4.77982	2.62833
									965	5.34058	12.1498	4.97437	1038	1.92642	8.255	11.4822	965	-17.6086	5.48553	3.60489		964	-8.8768	12.5237	1.35422	1072	-11.7378	7.69043	1.94931	969	-27.4773	4.81033	2.62451
									975	5.35202	12.1155	4.92096	1048	1.95312	8.2016	11.425	975	-17.643	5.48935	3.60107		974	-8.8768	12.5427	1.30081	1082	-11.7073	7.65228	1.93405	979	-27.7901	4.82941	2.69699
									985	5.40161	12.1727	4.89807	1058	1.9722	8.19016	11.2686	985	-17.5934	5.48935	3.59726		984	-8.98361	12.5275	1.29318	1092	-11.7455	7.62558	1.9455	989	-27.9808	4.81796	2.73895
									995	5.41687	12.207	4.90189	1068	1.99127	8.17108	11.3029	995	-17.5323	5.48553	3.59726		994	-8.81195	12.619	1.28555	1102	-11.7607	7.58743	1.96075	999	-28.2593	4.82941	2.78091
									1005	5.43213	12.2414	4.89044	1078	2.03705	8.14056	11.2762	1005	-17.5285	5.46646	3.60489		1004	-9.12094	12.5618	1.28937	1112	-11.6997	7.54547	1.96075	1009	-28.4271	4.81796	2.82288
									1015	5.49316	12.2299	4.88281	1088	2.08664	8.14819	11.2114	1015	-17.5133	5.48172	3.61633		1014	-8.92639	12.5046	1.30081	1122	-11.6653	7.5531	1.99509	1019	-26.8555	4.75311	2.86102
									1025	5.5275	12.2375	4.92096	1098	2.08664	8.14056	11.2076	1025	-17.5438	5.49316	3.60489		1024	-9.19724	12.5427	1.31989	1132	-11.6615	7.65991	1.98746	1029	-27.3819	4.87137	2.87628
									1035	5.50461	12.2795	4.88663	1108	2.05612	8.15201	11.2762	1035	-17.5514	5.47791	3.60107		1034	-9.05991	12.5694	1.33133	1142	-11.6501	7.59888	1.99509	1039	-28.0571	4.81796	2.94113
									1045	5.5809	12.2757	4.85611	1118	2.1553	8.19016	11.528	1045	-17.5209	5.46646	3.59344		1044	-9.05228	12.6381	1.33133	1152	-11.6158	7.5798	2.03323	1049	-29.3121	4.81796	2.96021
									1055	5.62668	12.3367	4.88281	1128	2.17819	8.14438	11.4517	1055	-17.4828	5.47028	3.58963		1054	-9.25064	12.6953	1.33133	1162	-11.673	7.23267	2.03323	1059	-27.5192	4.84467	2.98691
									1065	5.59998	12.3367	4.86374	1138	2.19727	8.12912	11.3831	1065	-17.5438	5.45502	3.582		1065	-9.13239	12.6266	1.34277	1172	-11.6463	7.20215	2.05231	1070	-28.3775	5.01251	3.04413
									1075	5.67627	12.3444	4.89426	1148	2.2316	8.11768	11.3564	1076	-17.5476	5.46265	3.58582		1075	-9.12094	12.6381	1.34277	1182	-11.6653	7.14111	2.07138	1080	-27.8778	6.3858	3.31879
									1085	5.71442	12.4741	4.88281	1158	2.2316	8.10242	11.3983	1086	-17.4408	5.45502	3.582		1085	-9.12476	12.6343	1.34659	1192	-11.6501	7.08771	2.08282	1090	-26.0582	7.46155	3.88336
									1095	5.70297	12.4474	4.83322	1168	2.25449	8.07571	11.3373	1096	-17.437	5.42831	3.57056		1095	-9.01413	12.7144	1.30463	1203	-11.6348	7.06863	2.1019	1100	-25.8141	7.82776	4.34494
									1105	5.79453	12.4512	4.81033	1178	2.27737	8.05664	11.3335	1106	-17.3874	5.4245	3.56674		1105	-8.99124	12.7068	1.26266	1213	-11.7149	7.08771	2.1286	1110	-27.9846	8.1749	4.58145
									1115	5.81741	12.4931	4.84085	1189	2.29263	8.05283	11.364	1116	-17.4255	5.40161	3.55148		1115	-9.30023	12.4931	1.25504	1223	-11.795	7.36618	2.24304	1120	-28.2211	8.48389	4.79126
									1125	5.82123	12.4512	4.84848	1199	2.30408	8.01468	11.4059	1126	-17.4141	5.40161	3.53622		1125	-9.18198	13.3553	1.35803	1233	-11.8179	7.38525	2.17438	1130	-27.8625	8.66699	4.94766
									1135	5.85938	12.4512	4.776	1209	2.33078	8.01086	11.3869	1136	-17.395	5.3978	3.53622		1135	-9.24301	13.6681	1.40381	1243	-11.8561	7.47681	2.16293	1140	-27.0309	8.75473	5.08881
									1146	5.87463	12.5198	4.78745	1219	2.36511	8.00705	11.4098	1146	-17.3836	5.38254	3.53622		1145	-9.31549	13.9389	1.4267	1253	-10.5286	7.9155	2.13242	1150	-27.7405	8.74329	5.24139
									1156	5.85556	12.4588	4.74548	1229	2.39944	8.01086	11.4784	1156	-17.4332	5.36728	3.53241		1155	-9.40323	14.0495	1.43814	1263	-9.30786	9.42612	3.53622	1160	-28.183	8.78143	5.34439
									1166	6.69098	12.4626	4.76456	1239	2.42233	7.98416	11.5089	1166	-17.395	5.37109	3.53241		1165	-9.15527	14.3547	1.43814	1273	-8.81577	10.1509	4.66919	1170	-27.7367	8.83865	5.35202
									1176	7.48444	12.5961	4.68445	1249	2.46429	7.98798	11.6119	1176	-17.3264	5.36346	3.53241		1175	-9.54056	14.3547	1.39999	1283	-8.53729	10.2806	5.22232	1180	-27.4315	8.86536	5.40543
									1186	7.90787	13.3934	5.48553	1259	2.49863	7.9689	11.6005	1186	-17.0135	5.37109	3.52859		1185	-9.28497	14.4424	1.44196	1293	-8.37708	10.5591	5.65338	1191	-27.668	8.83484	5.44739
									1196	8.358	13.7711	6.06537	1269	2.52533	7.98416	11.6119	1196	-14.0114	6.27518	3.55911		1195	-7.88879	14.4577	1.4534	1303	-8.35419	10.5476	5.88226	1201	-28.9917	8.88062	5.48553
									1206	8.64792	13.8474	6.24847	1279	2.55585	7.9689	11.7188	1206	-13.3591	7.28607	5.04303		1205	-5.98907	15.77	2.31552	1313	-8.36182	10.6773	5.9433	1211	-28.8582	8.83484	5.50842
									1216	8.73947	13.9008	6.36292	1289	2.58255	7.97272	11.7798	1216	-13.1264	7.75909	5.79071		1215	-5.29861	16.6473	3.04031	1323	-8.37708	10.6087	6.16837	1221	-27.8816	8.91113	5.5275
									1226	8.93402	13.9999	6.36292	1299	2.62451	7.96509	11.898	1226	-12.886	8.08716	6.11877		1225	-4.91333	17.0288	3.4256	1333	-8.38852	10.6049	6.2561	1231	-28.0151	8.96835	5.5809
									1236	9.03702	13.9961	6.45447	1309	2.65884	7.95746	11.9019	1236	-12.7487	8.3313	6.3324		1235	-4.62723	17.5323	3.62015	1343	-8.46863	10.6506	6.25992	1241	-27.0996	8.86154	5.57709
									1246	8.99887	14.0038	6.45828	1319	2.68555	7.96509	12.0087	1246	-12.6801	8.50677	6.50787		1245	-4.47464	17.2501	3.78036	1353	-8.49533	10.6888	6.2561	1251	-27.7138	9.00269	5.64575
									1256	9.10568	14.0915	6.49643	1329	2.71988	7.96127	12.1231	1256	-12.6228	8.65936	6.63376		1255	-4.43268	17.6315	3.78799	1363	-8.564	10.5362	6.28662	1261	-27.8702	9.02176	5.67245
									1266	9.14383	14.0228	6.50024	1339	2.76184	7.94983	12.1536	1267	-12.558	8.71277	6.7749		1265	-4.3602	17.6964	3.71933	1373	-8.56781	10.788	6.3324	1271	-28.0342	8.99124	5.69534
									1276	9.10187	14.1678	6.56891	1349	2.78473	7.93076	12.104	1277	-12.5198	8.78525	6.80161		1276	-4.26483	18.0473	3.74603	1383	-8.6174	10.8719	6.37054	1281	-28.1372	9.0332	5.76019
									1286	9.27353	14.1563	6.56891	1359	3.43323	7.91931	12.1574	1287	-12.5122	8.83484	6.8512		1286	-4.28772	17.9863	3.76129	1393	-8.60977	10.9177	6.42395	1291	-28.183	8.9798	5.77545
									1296	9.35364	14.2136	6.54602	1369	5.16129	8.18253	12.3978	1297	-12.5046	8.85773	6.86264		1296	-4.22668	18.4517	3.82233	1403	-8.64792	10.9329	6.49261	1302	-27.9846	9.09805	5.82504
									1306	9.37653	14.225	6.58035	1379	5.82504	8.78143	13.195	1307	-12.5923	8.83484	6.89697		1306	-4.22668	18.3601	3.81088	1413	-8.66699	10.9673	6.58417	1312	-27.565	8.97598	5.89752
									1316	9.49097	14.2403	6.52313	1389	6.09207	9.23538	13.7711	1317	-12.4512	8.8501	6.89697		1316	-4.1008	17.7193	3.74222	1424	-8.68607	11.0245	6.59561	1322	-27.7786	9.07516	5.93567
									1326	9.5253	14.286	6.54602	1400	6.39343	9.51385	14.1296	1327	-12.3558	8.86154	6.8779		1326	-4.02069	17.3454	3.74222	1434	-8.68988	11.0703	6.62231	1332	-28.1792	9.14001	5.92041
									1336	9.552	14.328	6.4888	1410	6.53076	9.72366	14.4424	1337	-12.2986	8.86154	6.86264		1336	-3.93295	17.189	3.75366	1444	-8.70514	11.0931	6.69479	1342	-28.8162	9.04846	5.92804
									1346	9.63211	14.328	6.5155	1420	6.85501	9.89914	14.534	1347	-12.2223	8.85391	6.87027		1346	-3.87955	17.1661	3.83759	1454	-8.74329	11.0321	6.76346	1352	-29.2015	9.15527	5.93185
									1357	9.60159	14.4577	6.5155	1430	6.95038	10.0327	14.801	1357	-12.1803	8.86536	6.87408		1356	-3.87573	17.3149	3.89099	1464	-8.73184	11.2343	6.82449	1362	-28.4882	9.18198	5.90897
									1367	9.70078	14.492	6.48499	1440	7.0343	10.0822	14.9193	1367	-12.1841	8.86154	6.86646		1366	-3.91388	17.2577	3.78036	1474	-8.79288	11.2152	6.9046	1372	-28.1258	9.68933	5.95474
									1377	9.66263	14.3776	6.54602	1450	7.06482	10.1433	15.0223	1377	-12.1346	8.88443	6.86264		1376	-3.80707	17.4179	3.84521	1484	-8.5907	11.6043	8.8501	1382	-27.9732	9.86099	6.06537
									1387	9.54056	14.2403	6.58798	1460	7.08771	10.1662	15.0261	1387	-12.0544	8.88824	6.88171		1386	-3.74603	17.4103	3.8681	1494	-8.75854	11.8103	8.69751	1392	-28.2974	9.86862	6.31332
									1397	9.63974	14.1411	6.52695	1470	7.12204	10.1738	15.0833	1397	-12.0583	8.91113	6.85501		1396	-3.75366	17.5514	3.97491	1504	-9.15527	11.5852	8.02994	1403	-28.5301	9.99832	6.34003
									1407	9.71222	14.2365	6.58798	1480	7.12585	10.1624	15.2206	1407	-12.0468	8.91495	6.84738		1406	-3.68881	17.4294	3.88718	1514	-9.02557	11.3678	7.80487	1413	-28.4271	9.94873	6.45447
									1417	9.74655	14.2479	6.61087	1490	7.14493	10.1471	15.0642	1418	-11.9896	8.92258	6.86264		1416	-3.7117	17.3531	3.91388	1524	-8.94547	11.5051	7.62177	1423	-28.9993	10.0365	6.52695
									1427	9.91821	14.5378	6.66046	1500	7.1907	10.1662	15.1215	1428	-11.9705	8.94547	6.86264		1426	-3.67737	17.3759	3.9711	1534	-8.8768	11.6577	7.59125	1433	-29.4342	10.1166	6.64139
									1437	10.0708	14.7095	6.7749	1510	7.23648	10.1585	15.2359	1438	-11.9171	8.98743	6.88553		1436	-3.65067	17.2653	3.97873	1544	-8.88824	11.7989	7.59888	1443	-31.0936	10.0479	6.59561
									1447	10.006	14.7171	6.88934	1520	7.31277	10.1738	15.11	1448	-11.8828	8.97217	6.90079		1446	-3.64304	17.3264	3.97491	1554	-8.81958	11.7455	7.59506	1453	-29.8958	10.0479	6.67572
									1457	10.1166	14.8354	6.8779	1530	7.35474	10.231	15.152	1458	-11.837	9.0065	6.9046		1456	-3.57819	17.3912	4.05121	1564	-8.73184	11.9209	7.61414	1463	-29.026	10.0594	6.80161
									1467	10.0594	14.8087	6.80923	1540	7.38525	10.2501	15.2397	1468	-11.8446	9.05228	6.92368		1467	-3.58582	17.5095	4.01688	1574	-8.70514	11.9438	7.65991	1473	-29.5944	9.68933	6.76346
									1477	10.1509	14.8811	6.83594	1550	7.43866	10.2806	15.1596	1478	-11.8446	9.07516	6.95038		1477	-3.60107	17.5591	3.99399	1584	-8.60977	11.9781	7.73621	1483	-29.3121	9.63593	6.80923
									1487	10.1357	14.9193	6.89697	1560	7.24792	10.3035	15.2893	1488	-11.7912	9.11331	6.99997		1487	-3.57819	17.6163	4.05121	1594	-8.62122	12.1384	7.71713	1493	-29.6402	9.6817	6.89697
									1497	10.2501	14.9536	6.88934	1570	7.37381	10.3226	15.3618	1498	-11.8217	9.1629	6.9809		1497	-3.54385	17.5552	4.10461	1604	-8.65173	12.31	7.80869	1503	-30.0026	9.59396	6.86264
									1507	10.2997	15.0223	6.89697	1580	7.47681	10.3455	15.2283	1508	-11.7607	9.18579	6.99234		1507	-3.53241	17.7917	4.0741	1614	-8.64029	12.146	7.9422	1514	-30.0636	9.6817	6.92368
									1517	10.3073	15.0337	6.94656	1590	7.54547	10.376	15.274	1518	-11.7035	9.21249	7.02667		1517	-3.50189	17.7765	4.11987	1625	-8.69751	12.2147	7.90405	1524	-30.0713	9.63211	6.96945
									1527	10.4027	15.2016	6.91986	1601	7.61795	10.4103	15.3809	1528	-11.6272	9.25064	6.99615		1527	-3.42941	17.7155	4.20761	1635	-8.69751	12.2643	7.92694	1534	-30.2277	9.59778	6.99997
									1537	10.3531	15.1291	6.91605	1611	7.69043	10.4294	15.2664	1538	-11.6005	9.26971	7.02286		1537	-3.4256	17.8642	4.15039	1645	-8.76617	12.3215	8.0452	1544	-29.8309	9.69696	7.04956
									1547	10.498	15.3351	6.95419	1621	7.53021	10.4675	15.5258	1548	-11.5395	9.30786	7.01904		1547	-3.36838	17.91	4.20761	1655	-8.80432	12.5504	8.06808	1554	-30.1132	9.7847	6.97327
									1558	10.5133	15.3275	6.9809	1631	7.65991	10.4904	15.4953	1558	-11.4746	9.3956	7.03812		1557	-3.36075	17.91	4.30679	1665	-8.80432	12.4474	8.10242	1564	-30.3688	9.79233	7.04575
									1568	10.6201	15.5869	6.99234	1641	7.76672	10.5324	15.5334	1568	-11.4059	9.41086	6.95038		1567	-3.37982	17.9443	4.29153	1675	-8.87299	12.5084	8.07953	1574	-30.1094	9.73129	7.08008
									1578	10.7155	15.6479	6.98471	1651	7.87735	10.5591	15.6708	1579	-11.3411	9.552	6.92368		1577	-3.32642	17.9253	4.36401	1685	-8.8768	12.5275	8.22067	1584	-32.4554	9.80377	7.13348
									1588	10.7079	15.6631	7.04956	1661	7.88116	10.5705	15.6288	1589	-11.3068	9.58633	6.97327		1587	-3.24631	18.1389	4.45557					1594	-32.3906	9.73892	7.14874
									1598	10.8032	15.4839	7.11823	1671	7.93457	10.5896	15.5525	1599	-11.2305	9.62067	7.12204		1597	-3.18909	18.2571	4.4136					1604	-31.105	9.74655	7.18689
									1608	10.8299	15.3961	7.12585	1681	7.93076	10.6277	15.728	1609	-11.219	9.73892	7.6561		1607	-3.17383	18.2648	4.51279
									1618	10.9291	15.5334	7.02286	1691	7.95364	10.6506	15.77	1619	-11.1084	10.3874	8.02994		1617	-3.05176	18.0473	4.53186
									1628	11.0321	15.7394	7.1106	1701	8.01468	10.685	15.3427	1629	-11.0741	10.0365	7.44247		1628	-3.15475	17.868	4.55475
									1638	11.097	15.7318	7.14493	1711	8.0452	10.6888	15.564	1639	-10.9406	9.93347	7.38907		1638	-3.18909	18.1427	4.52805
									1648	11.0435	15.9492	7.18689	1721	8.06046	10.7079	15.3961	1649	-10.8948	9.85718	7.36237		1648	-3.09372	18.4479	4.53186
									1658	11.0245	15.6937	7.1907	1731	8.0986	10.7002	15.3236	1659	-10.8566	9.85718	7.35092		1658	-3.11661	18.5165	4.55475
									1668	10.9711	15.7852	7.2403	1741	8.09479	10.7079	15.4495	1669	-10.8185	9.81903	7.35855		1668	-3.0098	18.5471	4.5166
									1678	11.0931	15.4915	7.35474					1679	-10.7918	9.81903	7.38525		1678	-3.02887	18.4174	4.60434
									1688	11.0817	15.5754	7.3204					1689	-10.7155	9.80759	7.41196		1688	-2.96021	18.5471	4.53949
									1698	11.1771	15.564	7.34711					1699	-10.7269	9.78088	7.3967		1698	-2.92206	18.5547	4.68063
									1708	11.261	15.4648	7.41577					1709	-10.6964	9.85718	7.41577		1708	-2.88391	18.6386	4.61578
									1718	11.2572	15.007	7.40051					1719	-10.6659	9.8381	7.4234		1718	-2.84195	18.6577	4.71497
									1728	11.3754	14.9078	7.48444					1729	-10.6163	9.89914	7.43103		1728	-2.82288	18.6157	4.74167
									1739	11.3068	14.9765	7.49588					1739	-10.5591	9.91058	7.46536		1738	-2.78473	18.6844	4.72641
									1749	11.467	14.6713	7.52258					1750	-10.5247	9.92966	7.47299		1748	-2.76566	18.5966	4.81796
									1759	11.4403	14.4272	7.61032					1760	-10.5057	9.94873	7.50351		1758	-2.70844	18.7607	4.79507
									1769	11.6005	14.1449	7.70569					1770	-10.4446	9.99069	7.54547		1768	-2.63214	18.8637	4.88663
									1779	11.6196	14.4005	7.74384					1780	-10.3874	10.0441	7.56836		1778	-2.57874	18.8026	4.84467
									1789	11.6806	13.9427	7.79724					1790	-10.4103	10.0708	7.59506		1789	-2.5177	18.7378	4.92859
									1799	11.6615	14.0381	7.75146					1800	-10.6277	10.0899	7.60651		1799	-2.52533	18.8255	4.88281
									1809	11.6615	13.9198	7.73239					1810	-10.7918	10.1242	7.64847		1809	-2.5177	18.9133	4.95148
									1819	11.425	13.6566	7.61795										1819	-2.54059	19.0773	4.92859
									1829	11.3792	13.813	7.43484										1829	-2.59399	18.9667	5.05447
									1839	11.2457	13.5689	7.36237										1839	-2.61307	18.959	5.01633
									1849	11.9095	14.4691	8.07571										1849	-2.57111	18.9056	5.10406
																						1859	-2.69318	19.1612	5.02014
																						1869	-2.65884	18.9323	5.10025
																						1879	-2.68555	19.1078	4.91333
																						1889	-2.47192	19.7868	5.21469
																						1899	-2.47955	20.1721	5.11551
																						1909	-2.51007	20.5269	5.26047
																						1919	-2.5444	20.7863	5.14984
																						1929	-2.59781	20.1759	5.21469
																						1939	-2.56729	19.8898	5.13077
																						1949	-2.61688	19.5999	5.24139
																						1960	-2.67792	19.619	5.21851
																						1970	-2.69699	19.7067	5.29099
																						1980	-2.74658	19.7029	5.27191
																						1990	-2.76947	19.7754	5.31387

## Sheet: Figure4
Figure 4A									Figure 4A Time Course													Figure 4B Time Course											Figure 4C Time Course
m side0Ca2+-Distal Ileum m side(25mM Gln)									04/29/2020				04/29/2020				04/29/2020					04/25/2020					04/27/2020						08/30/2020				08/30/2020				09/02/2020
Time	Group	Tissue No.	Isc(min)	Isc(max)	max-min(μA)	Isc(μA/cm2)			Time(s)	I-1	I-2	I-3	Time(s)	I-1	I-2	I-3	Time(s)	I-1	I-2	I-3		Time	I-1	I-2	I-3	I-4	Time	I-1	I-2	I-3	I-4		Time	I-1	I-2	I-4	Time	I-2	I-2	I-3	Time	I-1	I-2	I-3	I-4
04/29/2020	1	1ctrl	5.49	10.89	5.4	67.5			0	5.66864	9.33838	8.71277	0	4.57001	1.18256	0.961304	0	4.2572	3.60107	-10.0861		0	15.6937	20.5154	5.85938	4.93622	0	-0.88501	1.83105	0.953674	5.23376		0	16.2811	2.70081	14.1525	0	19.7449	11.8713	-0.427246	0	-21.6064	7.79724	-1.88446	4.56238
		2	9.7	13.15	3.45	43.125			20	5.64194	9.22012	8.57925	20	4.45557	1.05667	0.858307	20	4.23813	3.50189	-10.3035		20	16.1171	20.546	5.90515	4.93622	20	-0.980377	1.61743	0.938416	5.06592		11	16.2125	2.61688	14.2097	11	19.3787	11.837	-0.507355	10	-21.6751	7.67136	-1.99509	4.3869
		3	9.6	11.25	1.65	20.625			40	5.66483	9.22012	8.55255	40	4.45938	1.03378	0.88501	40	4.26865	3.58963	-10.3035		40	16.0675	20.6528	6.03485	4.95529	40	-0.976562	1.51062	0.930786	4.93622		21	16.346	2.57874	14.1258	21	19.1078	11.8637	-0.50354	20	-21.7056	7.7095	-2.08664	4.37546
04/29/2020	2	1ctrl	4.24	6.96	2.72	34			60	5.66483	9.21631	8.54111	60	4.45175	1.03378	0.896454	60	4.24957	3.59726	-9.97543		61	16.1705	20.7748	6.1264	4.98962	60	-0.953674	1.4534	0.94986	4.93622		31	16.4299	2.55966	14.183	31	18.9552	11.8942	-0.537872	30	-21.7705	7.69806	-2.12479	4.3335
		2	1.67	2.48	0.81	10.125			81	5.5809	9.21631	8.52966	80	4.44031	1.0376	0.923157	81	4.29535	3.63541	-10.2081		81	16.3612	20.9198	6.25992	5.00107	81	-0.999451	1.4267	0.957489	4.94385		41	16.4757	2.54059	14.08	41	18.734	11.9438	-0.526428	40	-21.7476	7.69806	-2.17438	4.29535
		3	1.41	2.32	0.91	11.375			101	5.61142	9.21631	8.56018	100	4.43268	1.05667	0.919342	101	4.30679	3.70026	-10.0136		101	16.7961	21.0648	6.40869	5.07736	101	-0.995636	1.40381	0.961304	4.86755		51	16.5749	2.52533	14.122	51	18.4898	11.9781	-0.545502	50	-21.8658	7.73239	-2.21252	4.20761
04/29/2020	3	1ctrl	4.49	10.02	5.53	69.125			121	5.6076	9.2392	8.55255	120	4.34875	1.0643	0.946045	121	4.29916	3.74603	-9.86099		121	16.6817	21.225	6.55746	5.11169	121	-0.999451	1.42288	0.961304	4.81796		61	16.6206	2.46048	13.9771	61	18.3525	11.982	-0.572205	61	-21.8086	7.70569	-2.38037	4.17328
		2	4.65	5.77	1.12	14			141	5.5275	9.20486	8.564	141	4.44794	1.03378	0.965118	141	4.28009	3.79944	-9.96399		141	16.6817	21.4348	6.70624	5.17273	141	-1.00327	1.45721	0.965118	4.879		71	16.7694	2.43378	14.1258	71	18.1847	12.0201	-0.553131	71	-21.7857	7.69424	-2.43378	4.12369
		3	-10.37	-9.25	1.12	14			161	5.45502	9.24301	8.54874	161	4.3869	1.091	0.938416	161	4.29916	3.80707	-9.98688		161	16.9144	21.6026	6.81305	5.00107	161	-1.01852	1.52969	0.980377	4.85611		81	16.8533	2.32315	14.1602	81	18.0283	12.0468	-0.549316	81	-21.7209	7.7095	-2.45667	4.03976
Figure 4B									181	5.43976	9.25064	8.60977	181	4.34875	1.12915	0.938416	181	4.31061	3.87573	-9.64737		181	17.1242	21.7781	6.91605	5.05066	181	-1.01471	1.49918	1.00708	4.8027		91	16.9296	2.25067	14.2937	91	18.0511	12.0888	-0.595093	91	-21.7285	7.69806	-2.51007	3.97491
m side Nifedipine(10μM)-Distal Ileum m side(25mM Gln)									201	5.47028	9.22394	8.64029	201	4.40216	1.07956	1.00327	201	4.28391	3.90625	-9.66644		201	17.2997	21.904	7.01904	5.03159	201	-0.984192	1.51062	1.10626	4.50516		101	16.9907	2.19345	14.122	101	17.9825	12.1346	-0.583649	101	-21.7133	7.71332	-2.61307	3.91388
Time	Group	Tissue No.	Isc(min)	Isc(max)	max-min(μA)	Isc(μA/cm2)			221	5.41306	9.24301	8.68225	221	4.34875	1.17111	1.00708	222	4.27246	3.95966	-9.79614		222	17.3225	21.9803	7.19833	5.02396	221	-0.995636	1.50299	1.07956	4.73022		111	17.067	2.1286	14.164	111	17.9138	12.1841	-0.587463	111	-21.7743	7.71713	-2.65884	3.86047
04/25/2020	1	1ctrl	21.54	26.55	5.01	62.625			242	5.38635	9.33456	8.70514	241	4.32587	1.17111	1.02997	242	4.29153	4.00543	-9.63974		242	17.5056	22.1329	7.35474	5.02777	242	-1.00708	1.52588	1.15967	4.71115		121	17.1661	2.01797	14.2059	121	17.8642	12.2185	-0.587463	121	-21.7514	7.69806	-2.70844	3.79944
		2	34.63	38.73	4.1	51.25			262	5.36346	9.38416	8.78143	261	4.30679	1.19019	1.0376	262	4.40216	4.22668	-9.54819		262	17.5781	22.2473	7.44247	5.01633	262	-0.984192	1.54495	1.21689	4.65393		131	17.2577	1.97983	14.0724	131	17.7612	12.2566	-0.602722	131	-21.7323	7.64465	-2.65503	3.7384
		3	13.3	16.18	2.88	36			282	5.37872	9.37271	8.82721	281	4.31824	1.23596	1.04523	282	4.36783	4.1275	-9.9411		282	17.6544	22.3541	7.46918	5.02777	282	-0.999451	1.57928	1.18256	4.68445		141	17.2844	1.88446	14.1869	141	17.7307	12.2757	-0.62561	141	-21.6866	7.61032	-2.79236	3.66211
		4	5.6	6.83	1.23	15.375			302	5.37872	9.39178	8.83484	302	4.31061	1.25885	1.06049	302	4.37164	4.13513	-9.76944		302	17.7269	22.4686	7.54547	5.06592	302	-0.995636	1.60217	1.19019	4.71115		151	17.3912	1.7662	14.2479	151	17.7116	12.3405	-0.617981	151	-21.6751	7.59888	-2.86865	3.61633
04/27/2020	2	1ctrl	0.16	6.61	6.45	80.625			322	5.34058	9.36508	8.87299	322	4.29535	1.28174	1.07574	322	4.37164	4.15039	-9.65881		322	17.6811	22.6898	7.67517	5.11551	322	-1.01089	1.61743	1.18256	4.66919		161	17.5018	1.7128	14.4043	161	17.6888	12.3711	-0.656128	161	-21.6942	7.54547	-2.93732	3.57819
		2	2.51	6.92	4.41	55.125			342	5.32913	9.38416	8.88824	342	4.37164	1.27411	1.15967	342	4.31442	4.13895	-9.60541		342	17.7422	22.8424	7.75528	5.16891	342	-1.01852	1.60217	1.18256	4.66537		171	17.5667	1.67084	14.0686	171	17.6239	12.413	-0.663757	171	-21.759	7.57217	-3.00217	3.51334
		3	1.99	5.24	3.25	40.625			362	5.31006	9.38416	8.89206	362	4.34113	1.31226	1.12915	363	4.3335	4.15039	-9.9411		363	17.7002	23.0637	7.86591	5.22995	362	-0.968933	1.59454	1.18256	4.68445		181	17.498	1.64032	14.3929	181	17.5705	12.4817	-0.629425	181	-21.7705	7.5531	-3.05176	3.479
		4	5.11	5.99	0.88	11			383	5.32913	9.43756	8.95309	382	4.34113	1.30844	1.13678	383	4.36783	4.18854	-9.93347		383	17.7307	23.3307	8.00323	5.34058	383	-0.980377	1.64032	1.19781	4.71115		191	17.6277	1.61743	14.0076	191	17.6353	12.516	-0.663757	191	-21.7514	7.5531	-3.09372	3.46375
Figure 4C									403	5.35583	9.42612	8.96454	402	4.34494	1.33896	1.15585	403	4.39453	4.2038	-9.69696		403	17.7498	23.4222	8.06046	5.34058	403	-0.961304	1.6861	1.21307	4.66919		201	17.7727	1.56403	14.3166	201	17.5896	12.5504	-0.656128	201	-21.7667	7.50351	-3.13568	3.43323
m side Mibefradil(30μM)-Distal Ileum m side(5mM Gln)									423	5.34058	9.46808	8.99506	422	4.33731	1.36185	1.15585	423	4.40598	4.28009	-9.83429		423	17.7879	23.571	8.17108	5.37109	423	-0.94223	1.69373	1.23978	4.62723		211	17.807	1.51062	14.2059	211	17.6582	12.6495	-0.656128	211	-21.8582	7.51495	-3.13568	3.41034
Time	Group	Tissue No.	Isc(min)	Isc(max)	max-min(μA)	Isc(μA/cm2)			443	5.32913	9.47571	9.01794	443	4.34113	1.36185	1.1673	443	4.39453	4.29153	-9.70459		443	17.8299	23.7808	8.30841	5.40161	443	-0.926971	1.75476	1.27411	4.65393		222	17.9176	1.53351	14.3127	222	17.7803	12.9395	-0.675201	221	-21.8277	7.5264	-3.19672	3.40271
08/30/2020	1	1ctrl	20.6	24.86	4.26	53.25			463	5.33676	9.50241	9.09042	463	4.31824	1.38474	1.194	463	4.40979	4.34875	-9.71603		463	17.8337	23.9372	8.35419	5.43594	463	-0.904083	1.78146	1.297	4.63867		232	17.9901	1.52969	14.5493	232	17.6849	12.8174	-0.69046	231	-21.7819	7.43103	-3.21198	3.36838
		2	1.2	2.94	1.74	21.75			483	5.3215	9.39941	9.10187	483	4.29535	1.39999	1.20163	483	4.4136	4.37927	-10.1395		483	17.8795	24.1203	8.47244	5.47028	483	-0.907898	1.80054	1.32751	4.63104		242	18.0779	1.46866	14.1296	242	17.8032	12.886	-0.705719	241	-21.8811	7.38907	-3.25775	3.34549
		3	15.1	17.1	2	25			503	5.33295	9.51385	9.25064	503	4.28772	1.41525	1.23596	504	4.39835	4.37927	-9.9144		504	17.9138	24.3111	8.60977	5.53513	503	-0.88501	1.8425	1.41144	4.66156		252	18.0664	1.43433	14.431	252	17.8108	12.9128	-0.720978	251	-21.9803	7.54929	-3.29208	3.33023
	2	1	18.55	21.6	3.05	38.125			524	5.33295	9.50241	9.20105	523	4.28009	1.43814	1.25122	524	4.39453	4.42123	-9.85718		524	17.9596	24.5171	8.72421	5.56183	524	-0.854492	1.88065	1.48773	4.66537		262	18.1427	1.42288	14.4501	262	17.8604	12.8937	-0.720978	261	-21.9917	7.46155	-3.38745	3.31497
		2	15.9	16.82	0.92	11.5			544	5.35583	9.54437	9.22012	543	4.29916	1.45721	1.25504	544	4.44794	4.46701	-9.84192		544	18.013	24.7231	8.81195	5.59616	544	-0.843048	1.98364	1.4801	4.78363		272	18.2114	1.43051	14.3967	272	17.971	12.9585	-0.724792	271	-22.0222	7.47681	-3.38745	3.30353
		3	-0.62	0.16	0.78	9.75			564	5.38254	9.54437	9.26208	563	4.31061	1.46866	1.27029	564	4.49371	4.52423	-10.2005		564	18.0931	24.91	8.92258	5.66864	564	-0.839233	1.93024	1.45721	4.79889		282	18.2228	1.49536	14.4806	282	18.074	13.0157	-0.736237	282	-22.0299	7.46918	-3.50571	3.28064
09/02/2020	3	1ctrl	-23.55	-19.32	4.23	52.875			584	5.40161	9.5253	9.28497	584	4.23431	1.50299	1.297	584	4.47845	4.50897	-9.80759		584	18.1389	25.1198	8.99887	5.67627	584	-0.774384	1.93405	1.50299	4.72641		292	18.3182	1.47629	14.5149	292	18.1732	13.0424	-0.736237	292	-22.1062	7.44247	-3.47137	3.23868
		2	7.44	11.26	3.82	47.75			604	5.34058	9.58252	9.13239	604	4.28009	1.52588	1.30844	604	4.5166	4.59671	-10.2348		604	18.2228	25.3716	9.09805	5.7373	604	-0.785828	1.96457	1.56403	4.74167		302	18.4059	1.4801	14.5493	302	18.2877	13.0997	-0.732422	302	-22.1443	7.43866	-3.52478	3.23105
		3	-6.3	-3.87	2.43	30.375			624	5.39017	9.56345	9.31549	624	4.28009	1.51443	1.3237	624	4.49371	4.6196	-9.93729		624	18.3182	25.65	9.18579	5.78308	624	-0.766754	1.9989	1.60217	4.73785		312	18.4174	1.49918	14.2746	312	18.3678	13.1187	-0.720978	312	-22.1214	7.4501	-3.54004	3.23105
		4	2.21	3.9	1.69	21.125			644	5.37491	9.57489	9.32693	644	4.26102	1.56021	1.31989	644	4.5166	4.63867	-10.2654		644	18.3563	25.6805	9.28497	5.77545	644	-0.740051	2.04849	1.65558	4.77982		322	18.5127	1.51825	14.6484	322	18.383	13.0997	-0.728607	322	-22.1596	7.40433	-3.582	3.21579
									665	5.40543	9.67026	9.34982	664	4.23431	1.59836	1.3504	665	8.42285	4.70352	-10.0098		664	18.4631	25.8522	9.39178	5.72586	664	-0.701904	1.85013	1.60217	4.7493		332	18.5623	1.40762	14.4272	332	18.4822	13.134	-0.728607	332	-22.1062	7.40051	-3.64304	3.17383
									685	5.38254	9.66644	9.4986	684	4.28391	1.57547	1.40381	685	9.46045	4.82559	-10.334		685	18.5471	26.2222	9.47952	5.71442	685	-0.694275	1.84631	1.52588	4.7226		342	18.5738	1.34277	14.4691	342	18.5661	13.1798	-0.75531	342	-22.1138	7.40814	-3.60107	3.1662
									705	5.41306	9.72366	9.50623	704	4.24957	1.63269	1.39236	705	9.91058	5.05829	-9.86099		705	18.6653	26.5007	9.60541	5.78308	705	-0.69809	1.88446	1.50299	4.83704		352	18.6577	1.30844	14.2784	352	18.589	13.1683	-0.75531	352	-22.1138	7.38907	-3.65829	3.14331
									725	5.46265	9.73129	9.54819	725	4.21906	1.67084	1.40381	725	10.0174	5.18799	-9.758		725	18.6806	26.8402	9.73511	5.71442	725	-0.671387	1.85776	1.47629	4.79126		362	18.6348	1.27792	14.5187	362	18.6234	13.1683	-0.751495	362	-22.1329	7.41959	-3.61633	3.1395
									745	5.48935	9.71985	9.62067	745	6.2027	1.67084	1.43433	745	9.93729	5.30243	-9.97925		745	18.8408	27.0271	9.87244	5.77164	745	-0.675201	1.80817	1.46866	4.85992		372	18.7225	1.23596	14.2441	372	18.5204	13.2141	-0.740051	372	-22.1405	7.39288	-3.63922	3.12424
									765	9.32312	9.69696	9.64737	765	6.57654	2.09808	1.83105	765	9.84573	5.31387	-9.68933		765	18.9476	27.1301	10.0212	5.79071	765	-0.663757	1.81198	1.44577	4.84085		382	18.7569	1.19019	14.4844	382	18.5051	13.2141	-0.785828	382	-22.1596	7.41196	-3.69263	3.11279
									785	9.92966	9.70078	9.6283	785	6.83594	2.17056	2.09427	786	9.73511	5.39398	-9.46808		785	19.0392	27.5917	10.1395	5.8403	785	-0.640869	1.81961	1.44958	4.89807		392	18.9323	1.20926	14.6828	392	18.4326	13.2561	-0.759125	392	-22.213	7.40051	-3.72696	3.0899
									806	10.3989	11.5776	9.60159	805	6.95801	2.2583	2.21634	806	9.65118	5.45883	-9.40704		805	19.1917	27.8511	10.3188	5.83267	805	-0.629425	1.80435	1.4801	4.89044		402	19.0506	1.15967	14.8773	402	18.2915	13.3095	-0.770569	402	-22.3083	7.37762	-3.77655	3.0632
									826	10.7536	12.7792	10.5476	825	6.89697	2.30408	2.28119	826	9.72748	5.55801	-9.86481		826	19.2757	28.0533	10.4408	5.84793	826	-0.610352	1.80817	1.47247	4.879		412	19.1536	1.12915	14.6332	412	18.1694	13.3362	-0.774384	412	-22.3351	7.37762	-3.84521	3.04413
									846	10.8643	13.0424	10.7574	845	6.90842	2.34222	2.29263	846	9.67026	5.5809	-9.56345		846	19.3863	28.2974	10.643	5.83267	846	-0.595093	1.8425	1.46103	4.9324		422	19.268	1.08719	14.8888	423	18.0397	13.3247	-0.766754	422	-22.3312	7.40051	-3.90625	3.02887
									866	10.7307	13.1454	10.8871	865	6.9046	2.39563	2.31552	866	9.73511	5.6076	-9.8114		866	19.4283	28.553	10.7841	5.86319	866	-0.579834	1.86539	1.46484	4.879		433	19.3634	1.091	14.8201	433	17.9062	13.3743	-0.778198	432	-22.2664	7.38525	-3.88336	3.0098
									886	10.6087	13.1531	11.0168	885	6.86264	2.42233	2.31934	886	9.79614	5.63049	-9.49478		886	19.5274	28.7857	10.9558	5.87463	886	-0.541687	1.8959	1.49536	4.79889		443	19.3748	1.09863	14.9307	443	17.7269	13.401	-0.789642	442	-22.2015	7.36618	-3.87955	2.99072
									906	10.4942	13.1226	11.0588	906	6.91223	2.43759	2.30408	906	9.65881	5.69916	-9.44519		906	19.6304	29.0413	11.1732	5.83649	906	-0.530243	1.96457	1.51062	4.95529		453	19.371	1.07193	15.0795	453	17.6353	13.4201	-0.789642	452	-22.1977	7.34711	-3.87192	2.97546
									926	10.3989	13.0005	11.1084	926	6.92749	2.47955	2.31934	926	9.84955	5.76019	-9.3689		926	19.7029	29.2244	11.3029	5.84412	926	-0.511169	1.93024	1.49155	4.92859		463	19.4244	1.06049	15.0108	463	17.4866	13.4659	-0.801086	462	-22.2321	7.35855	-3.84521	2.97165
									946	10.4675	12.9623	11.2648	946	6.98853	2.46429	2.31934	947	9.79996	5.7106	-9.39941		946	19.8021	29.5105	11.4136	5.85175	946	-0.492096	1.8959	1.47629	4.97437		473	19.4778	1.05286	15.1176	473	17.4065	13.5078	-0.782013	472	-22.2778	7.37762	-3.87192	2.96402
									967	10.5171	12.9471	11.158	966	7.00378	2.52151	2.31552	967	9.99451	5.75256	-9.26208		967	19.8975	29.7165	11.5471	5.88608	966	-0.480652	1.86539	1.44958	4.9057		483	19.474	1.08719	15.3046	483	17.2806	13.5002	-0.782013	482	-22.3312	7.38525	-3.82614	2.94113
									987	10.4599	12.9433	11.1237	986	7.02667	2.52914	2.30026	987	9.99832	5.8136	-9.655		987	19.9509	29.9759	11.5891	5.88989	987	-0.442505	1.83868	1.45721	4.95911		493	19.5923	1.02997	15.2283	493	17.189	13.5345	-0.785828	493	-22.3732	7.40814	-3.91388	2.94495
									1007	10.4294	12.886	11.0626	1006	7.04956	2.57492	2.33078	1007	10.1166	5.79453	-9.2392		1007	20.0577	30.1285	11.7607	5.867	1007	-0.427246	1.8158	1.45721	4.95911		503	19.6381	1.01471	15.1558	503	17.0441	13.6147	-0.801086	503	-22.3808	7.40814	-4.00162	2.9335
									1027	10.376	12.8975	11.0588	1026	7.06482	2.59399	2.33459	1027	10.1662	5.867	-9.50241		1027	20.0996	30.5634	11.8408	5.867	1027	-0.400543	1.80435	1.46103	4.93622		513	19.7563	0.999451	15.1329	513	16.9296	13.6185	-0.782013	513	-22.4609	7.36237	-4.05884	2.90298
									1047	10.5171	12.9051	11.1084	1047	7.08771	2.6474	2.35367	1047	10.17	5.83649	-9.28116		1047	20.2141	30.7808	11.9171	5.88608	1047	-0.377655	1.79672	1.47629	4.91714		523	19.8669	0.980377	15.11	523	16.8571	13.6452	-0.793457	523	-22.4304	7.39288	-4.05884	2.87628
									1067	10.5972	12.8365	11.1008	1067	7.07245	2.6474	2.37656	1067	10.3416	5.88608	-9.5253		1067	20.359	31.0211	12.0392	5.89752	1067	-0.366211	1.82724	1.50299	4.92477		533	19.7678	0.995636	15.3313	533	16.7999	13.6757	-0.793457	533	-22.4037	7.40051	-4.07028	2.85721
									1087	10.582	12.8326	11.0512	1087	7.12204	2.65503	2.36511	1088	10.2844	5.95856	-9.60541		1087	20.3781	31.2729	12.0926	5.92041	1087	-0.347137	1.80435	1.54114	4.92477		543	19.8822	0.999451	15.2512	543	16.7503	13.7253	-0.782013	543	-22.3923	7.41196	-4.07028	2.84195
									1108	10.5133	12.8937	11.0512	1107	7.17163	2.68173	2.3613	1108	10.5095	5.88608	-9.22394		1108	20.4773	31.498	12.2299	5.88989	1107	-0.347137	1.83105	1.56403	4.91714		553	19.9432	0.968933	15.2397	553	16.7885	13.7787	-0.778198	553	-22.3999	7.45773	-4.00543	2.82669
									1128	10.6277	12.8479	11.1008	1127	7.19452	2.73514	2.36511	1128	10.4675	6.02341	-9.58633		1128	20.5765	31.868	12.31	5.9166	1128	-0.305176	1.84631	1.59073	4.93622		563	19.928	0.953674	14.8926	563	16.7694	13.7825	-0.770569	563	-22.4419	7.40433	-4.11224	2.79999
									1148	10.788	12.9089	11.0741	1147	7.17545	2.73895	2.38037	1148	10.6735	6.09589	-9.49478		1148	20.6642	32.0587	12.4474	5.88989	1148	-0.267029	1.85776	1.62506	4.94766		573	19.8822	0.94986	14.9651	573	16.8152	13.8626	-0.782013	573	-22.4571	7.35855	-4.18091	2.78473
									1168	10.7422	12.8479	11.1084	1167	7.10678	2.76566	2.34604	1168	10.6468	6.08063	-9.13239		1168	20.7367	32.3257	12.5351	5.88608	1168	-0.25177	1.88065	1.64795	4.95529		583	19.8975	0.926971	14.9956	583	16.9601	13.8969	-0.770569	583	-22.4571	7.40051	-4.21906	2.7771
									1188	10.6392	12.9929	11.0779	1187	7.21359	2.84195	2.388	1188	10.6316	6.14548	-9.43756		1188	20.9274	32.5012	12.6381	5.83649	1188	-0.221252	1.9455	1.67465	4.96292		593	20.0539	0.94223	15.0871	593	16.9945	13.9503	-0.789642	593	-22.4991	7.40051	-4.32968	2.79236
									1208	10.6659	12.9509	11.1198	1208	7.2403	2.82669	2.40326	1208	10.8185	6.11115	-9.46808		1208	20.9351	32.8178	12.6076	5.80215	1208	-0.198364	2.00653	1.68228	4.95911		603	20.1836	0.988007	15.0795	698	17.8642	14.1678	-0.801086	603	-22.5029	7.41577	-4.42505	2.76947
									1228	10.9024	12.9433	11.1351	1228	7.2403	2.84195	2.4147	1229	10.7269	6.2027	-9.2926		1228	21.019	33.0315	12.7144	5.81741	1228	-0.183105	2.05612	1.67847	4.98581		613	20.153	0.980377	15.0642	708	17.9062	14.1792	-0.816345	613	-22.4648	7.41577	-4.40979	2.76184
									1248	10.8986	12.928	11.1618	1248	7.27081	2.9068	2.4147	1249	10.8948	6.17599	-9.20868		1249	21.1182	33.2565	12.7525	5.80597	1248	-0.19455	2.08664	1.68228	4.97437		623	20.1836	0.946045	15.0528	718	18.0626	14.1907	-0.793457	623	-22.5334	7.3967	-4.48608	2.74277
									1269	10.807	12.9929	11.1465	1268	7.30133	2.84958	2.42233	1269	10.9024	6.20651	-9.33456		1269	21.1143	33.5236	12.8288	5.76401	1269	-0.156403	2.1019	1.69373	5.00107		633	20.2599	0.938416	14.9879	728	18.1656	14.2708	-0.804901	633	-22.5182	7.40051	-4.41742	2.74277
									1289	10.8147	12.9738	11.1694	1288	7.32422	2.92587	2.39182	1289	11.0207	6.26373	-9.41467		1289	21.2555	33.7524	12.9738	5.77545	1289	-0.148773	2.17056	1.73569	5.00107		644	20.3056	0.934601	15.213	738	18.2953	14.3127	-0.797272	643	-22.5182	7.45392	-4.52042	2.72369
									1309	11.0626	12.9623	11.158	1308	7.27081	2.95639	2.4147	1309	11.0512	6.26373	-9.53674		1309	21.3394	34.0233	12.9776	5.80597	1309	-0.144958	2.19345	1.74332	5.0087		654	20.4926	0.961304	15.2016	748	18.631	14.3051	-0.827789	653	-22.5525	7.43866	-4.5433	2.70462
									1329	10.9825	13.0157	11.0435	1328	7.33185	2.9335	2.42233	1329	11.0168	6.33621	-9.15527		1329	21.4272	34.2636	13.1531	5.80597	1329	-0.12207	2.2316	1.75476	5.02396		664	20.401	0.988007	15.1215	758	18.8904	14.4196	-0.82016	663	-22.5754	7.4234	-4.60815	2.68173
									1349	10.891	13.0348	11.2686	1349	7.28226	3.0098	2.42615	1349	11.1771	6.34384	-9.33075		1349	21.5149	34.4925	13.2484	5.80978	1349	-0.0839233	2.285	1.75476	4.99344		674	20.4315	0.988007	15.0261	768	19.8479	14.4539	-0.827789	673	-22.6173	7.40433	-4.68826	2.65121
									1369	11.2152	13.0043	10.9863	1369	7.32422	2.98691	2.41852	1369	11.2381	6.37817	-9.47571		1369	22.5449	36.6096	13.3705	5.59998	1369	-0.0495911	2.31171	1.76239	5.01251		684	20.4659	1.03378	14.9307	779	21.5645	14.4424	-0.835419	683	-22.6173	7.42722	-4.68445	2.63214
									1390	11.219	13.0615	11.2114	1389	7.28989	3.01361	2.41089	1390	11.1885	6.42776	-9.14001		1389	24.1661	38.105	14.9384	6.21033	1389	-0.0534058	2.34604	1.78528	5.02014		694	20.3896	1.07574	15.274	789	22.3236	14.4615	-0.827789	693	-22.6097	7.41577	-4.7226	2.62451
									1410	11.3754	13.0234	11.1809	1409	7.30515	3.08609	2.37274	1410	11.2076	6.44302	-9.20868		1410	24.929	38.8069	15.255	6.35147	1409	-0.0305176	2.36511	1.78528	5.01633		704	20.4659	1.08719	15.1825	799	21.9955	14.4768	-0.835419	704	-22.5639	7.38907	-4.7226	2.61688
									1430	11.3869	13.0081	11.158	1429	7.33185	3.01743	2.4147	1430	11.3869	6.49261	-9.2926		1430	25.6157	39.8293	15.5487	6.45447	1430	-0.0190735	2.39944	1.79672	5.0087		714	20.4468	1.11389	15.2168	809	20.6604	14.4806	-0.801086	714	-22.5334	7.37762	-4.77982	2.60162
									1450	11.3373	12.9929	11.1351	1449	7.30896	3.02124	2.43378	1450	11.4059	6.48117	-9.22012		1450	26.1345	40.4663	15.7776	6.56891	1450	0.0267029	2.45667	1.82343	5.03159		724	20.5307	1.12534	14.9651	819	18.9056	14.576	-0.801086	724	-22.5449	7.38907	-4.75693	2.58636
									1470	11.4861	12.97	11.1275										1470	26.3596	40.7562	15.9874	6.66428	1470	0.0343323	2.45667	1.82724	5.04303		734	20.504	1.12534	15.2092	829	17.395	14.5111	-0.82016	734	-22.5792	7.3967	-4.79889	2.55966
									1490	11.5738	12.9395	11.1198										1490	26.4359	40.9393	16.1705	6.71387	1490	0.0610352	2.44904	1.85013	5.05829		744	20.5536	1.12915	15.4648	839	15.9798	14.6027	-0.782013	744	-22.5716	7.37762	-4.90189	2.56348
									1510	11.4174	12.97	11.0931										1510	26.4778	41.1873	16.2659	6.76346	1510	0.087738	2.47192	1.8692	5.06592		754	22.2168	1.19019	15.152	849	14.7057	14.6484	-0.782013	754	-23.51	7.41959	-5.26047	2.54822
									1531	11.3869	12.8593	11.1275										1530	26.5427	41.3933	16.4032	6.82068	1530	0.102997	2.48337	1.88828	5.08118		764	23.1438	1.23978	15.3961	859	13.8016	14.7057	-0.785828	764	-23.0179	7.36237	-5.02396	2.52533
									1551	11.6425	12.9852	11.116										1550	26.5236	41.6565	16.5062	6.81305	1550	0.1297	2.48337	1.90353	5.08118		774	23.5825	1.39999	15.4724	869	12.9738	14.7476	-0.789642	774	-23.0446	7.43484	-5.11169	2.5177
									1571	11.5395	12.9356	11.1313										1571	26.5846	41.954	16.613	6.87408	1571	0.144958	2.5177	1.93787	5.12314		784	23.8113	1.62888	15.1558	879	12.0888	14.7858	-0.75531	784	-23.0827	7.4234	-5.13077	2.49863
									1591	11.5509	12.9509	11.1656										1591	26.6533	42.347	16.7427	6.90842	1591	3.80325	3.76892	1.97601	5.11169		794	24.0746	1.85013	15.0909	981	21.9917	15.1405	-0.679016	794	-23.0179	7.39288	-5.16891	2.49863
									1611	11.7302	12.9051	11.1618										1611	26.7677	42.5873	16.8457	6.99997	1611	5.15747	5.64575	4.0741	5.3215		804	24.2424	2.00272	15.2206	991	21.7056	15.1291	-0.713348	804	-23.0179	7.37381	-5.23758	2.46048
									1631	11.5433	12.8899	11.116										1631	26.9318	43.0298	17.0212	7.02667	1631	5.98526	6.07681	4.74548	5.56946		814	24.4217	2.22015	15.2817	1001	21.5836	15.1787	-0.713348	814	-22.9988	7.38525	-5.2948	2.47192
																						1651	27.0386	43.4113	17.1509	7.03812	1651	6.48117	6.4888	5.04684	5.6572		824	24.4484	2.42615	15.3236	1011	21.4043	15.2016	-0.694275	824	-22.9836	7.41196	-5.25284	2.46429
																						1671	27.1988	43.8385	17.2806	7.09915	1671	6.60706	6.81686	5.21469	5.72968		834	24.5934	2.54059	15.3389	1021	21.1258	15.1901	-0.679016	834	-22.9225	7.38907	-5.26428	2.45285
																						1691	27.3018	44.2238	17.4179	7.10678	1691	6.53839	6.91223	5.23758	5.77545		844	24.7154	2.6741	15.4228	1031	21.0724	15.1749	-0.694275	844	-23.0141	7.38525	-5.25284	2.43378
																						1711	27.4734	44.5709	17.601	7.17545	1712	6.49643	6.9313	5.24139	5.83267		855	24.7726	2.76184	15.4572	1041	20.8855	15.2168	-0.694275	854	-22.995	7.43103	-5.3215	2.44522
																						1732	27.5917	44.9715	17.7803	7.20215	1732	6.48117	6.91223	5.24139	5.84793		865	24.8337	2.88391	15.5144	1051	20.7748	15.2855	-0.709534	864	-22.9149	7.43866	-5.4245	2.43378
																						1752	27.6909	45.4369	17.9863	7.23267	1752	6.48117	6.91605	5.24902	5.88608		875	24.807	2.9335	15.6288	1061	20.6184	15.2931	-0.694275	874	-22.9111	7.41959	-5.38254	2.42233
																						1772	27.7901	45.9404	18.1313	7.28989	1772	6.4621	6.91223	5.27954	5.91278		885	24.8184	2.96021	15.7547	1071	20.443	15.3275	-0.709534	884	-22.9607	7.45773	-5.4512	2.40326
																						1792	27.9198	45.9595	18.3029	7.38144	1792	6.50024	6.96182	5.34821	5.9166		895	24.8489	2.92587	15.583	1081	20.2293	15.3084	-0.694275	894	-23.0026	7.45773	-5.42831	2.39182
																						1812	28.0113	46.0205	18.4669	7.43484	1812	6.58035	7.02286	5.40161	5.96237		905	24.7803	2.94495	15.6364	1091	20.1263	15.3046	-0.69809	904	-23.0103	7.4234	-5.44739	2.39182
																						1832	28.0762	46.3333	18.6234	7.5264	1832	6.66809	7.08008	5.47791	5.95856		915	24.9138	2.97165	15.686	1101	19.9585	15.3656	-0.679016	914	-23.0293	7.43866	-5.41306	2.39563
																						1852	28.183	46.6347	18.856	7.5798	1853	6.79016	7.14493	5.53513	5.97763		925	24.8566	2.89154	15.5373	1111	19.7792	15.3809	-0.694275	925	-23.0408	7.46536	-5.53513	2.40707
																						1873	28.2784	46.8864	18.9781	7.56836	1873	6.87408	7.19452	5.56946	5.98145		935	24.9748	2.92969	15.7928	1121	19.5847	15.377	-0.675201	935	-23.0179	7.43866	-5.57709	2.39182
																						1893	28.3279	47.1535	19.104	7.60651	1893	6.98471	7.27844	5.64194	5.99289		945	24.868	2.98691	15.9378	1131	19.4054	15.4076	-0.667572	945	-23.0598	7.4501	-5.57709	2.38419
																						1913	28.4882	47.4434	19.3024	7.64465	1913	7.07626	7.33948	5.6839	5.9967		955	25.0168	2.92206	15.6136	1141	19.3253	15.4266	-0.663757	955	-22.9645	7.46918	-5.49698	2.39563
																						1933	28.3813	48.0537	19.5045	7.76291	1933	7.14111	7.4501	5.76019	6.02341		965	25.0702	2.96402	16.0522	1151	19.1078	15.4381	-0.659943	965	-22.995	7.45773	-5.51605	2.40326
																						1953	28.8544	49.0875	19.8898	7.84302	1953	7.25937	7.54547	5.79453	6.06537		975	25.2037	2.95258	15.8844	1161	19.0353	15.4533	-0.663757	975	-22.9416	7.44629	-5.50461	2.388
																						1973	28.9307	49.4881	20.0119	7.93076	1973	7.34711	7.63702	5.83649	6.073		985	25.238	2.8801	16.0904	1171	18.8942	15.4877	-0.667572	985	-22.8882	7.46155	-5.43976	2.388
																						1994	28.9993	49.8276	20.1111	8.00323	1993	7.40433	7.72858	5.867	6.10352		995	25.2533	2.95258	15.6937	1181	18.9171	15.5182	-0.652313	995	-22.9149	7.46155	-5.53131	2.36511
																						2014	28.9879	50.0717	20.2217	8.00705	2013	7.46918	7.80487	5.90515	6.11496		1005	25.2876	2.96021	15.9149	1192	18.6653	15.5716	-0.62561	1005	-22.9187	7.43484	-5.55801	2.36511
																						2034	29.129	50.3807	20.3133	8.01086	2034	7.54547	7.91168	5.97	6.17218		1015	25.4097	2.98691	15.9073	1202	18.5471	15.564	-0.648499	1015	-22.9301	7.46155	-5.64194	2.36511
																						2054	29.2015	50.6401	20.4659	8.00705	2054	7.57217	7.98035	6.00433	6.19125		1025	25.4211	2.95258	15.8768	1212	18.4326	15.5983	-0.63324	1025	-23.0141	7.45392	-5.67627	2.36893
																						2074	29.2206	50.9949	20.5727	8.08716	2074	7.6561	8.01849	6.02722	6.2027		1036	25.4021	3.0632	16.3689	1222	18.3945	15.6479	-0.640869	1035	-22.9645	7.46918	-5.64194	2.35748
																						2094	29.3808	51.239	20.7062	8.06427	2094	7.74384	8.08334	6.07681	6.26755		1046	25.4402	3.21198	16.2239	1232	18.3182	15.6975	-0.644684	1045	-22.9645	7.46918	-5.64957	2.34222
																						2114	29.3884	51.5213	20.8282	8.08334	2114	7.81631	8.11768	6.09589	6.27518		1056	25.5508	3.27301	16.1514	1242	18.2571	15.6822	-0.644684	1055	-22.9836	7.47299	-5.61142	2.34222
																						2135	29.4838	51.712	20.9541	8.11005	2134	7.8392	8.16345	6.13403	6.30951		1066	25.7263	3.25775	16.3345	1252	18.177	15.7089	-0.667572	1065	-22.9378	7.44629	-5.67627	2.3613
																						2155	29.5334	52.1088	21.0876	8.11386	2154	7.90405	8.23975	6.17218	6.33621		1076	25.692	3.25394	16.2163	1262	18.28	15.7547	-0.679016	1075	-22.9874	7.46536	-5.63049	2.35748
																						2175	29.6516	52.3376	21.2479	8.14438	2174	7.97653	8.28552	6.23322	6.36673		1086	26.3138	3.49045	16.2315	1272	18.2266	15.7623	-0.663757	1085	-23.0179	7.46918	-5.78308	2.33841
																						2195	29.7546	52.7306	21.225	8.13293	2195	7.9422	8.3313	6.21796	6.37817		1096	25.8255	3.44086	16.5977	1282	18.1694	15.7661	-0.648499	1095	-23.037	7.43866	-5.76019	2.33459
																						2215	29.7012	52.9366	21.1678	8.11005	2215	7.9422	8.37708	6.05011	6.39343		1106	25.9666	3.65448	16.3116	1292	18.2724	15.8501	-0.614166	1105	-22.9912	7.44247	-5.74112	2.33459
																						2235	29.7432	53.0853	21.2631	8.05664	2235	7.99561	8.42667	5.7869	6.40869		1116	26.0658	3.65067	16.3307	1302	18.261	15.8691	-0.602722	1116	-23.0293	7.46536	-5.73349	2.34985
																											2255	7.98416	8.47626	5.48172	6.47354		1126	26.1383	3.72696	16.6817	1312	18.3678	15.9225	-0.62561	1126	-23.0408	7.45392	-5.75638	2.34604
																											2275	7.9422	8.50296	5.13077	6.4888		1136	26.104	3.77274	16.5138	1322	18.3945	15.9531	-0.621796	1136	-23.0865	7.45392	-5.867	2.33841
																											2295	8.08334	8.52966	4.78745	6.50024		1146	26.2299	3.85284	16.6969	1332	18.4174	15.9798	-0.640869	1146	-23.0827	7.43866	-5.88608	2.32697
																											2315	8.14438	8.56018	4.49371	6.52695		1156	26.1383	3.9444	16.6664	1342	18.5471	16.0027	-0.652313	1156	-23.1476	7.43103	-5.78308	2.31934
																											2336	8.16727	8.61359	4.21143	6.56128		1166	26.3405	4.02832	16.8877	1352	19.5732	15.8691	-0.617981	1166	-23.0827	7.48444	-5.93567	2.31552
																											2356	8.1749	8.63647	3.95203	6.58798		1176	26.371	4.00925	16.8953	1362	19.9814	15.9454	-0.617981	1176	-23.2315	7.4501	-5.93185	2.30026
																											2376	8.19397	8.67462	3.70026	6.59943		1186	26.3557	4.11224	17.025	1372	20.2751	15.8882	-0.492096	1186	-23.3307	7.45392	-5.9433	2.31171
																											2396	8.20541	8.7204	3.479	6.63376		1196	26.3672	4.15039	17.0708	1382	20.8626	16.0942	-0.415802	1196	-23.3612	7.39288	-5.90515	2.30026
																											2416	8.11005	8.74329	3.28064	6.63757		1206	26.3786	4.20761	17.0288	1392	21.0953	16.243	-0.404358	1206	-23.2887	7.37762	-5.96237	2.28882
																											2436	8.22067	8.75092	3.09372	6.66046		1216	26.4053	4.24194	17.0975	1403	21.2593	16.3078	-0.335693	1216	-23.4947	7.4234	-6.0463	2.29263
																											2456	8.26263	8.79288	2.93732	6.68716		1226	26.5617	4.2305	16.9792	1413	21.3585	16.4261	-0.31662	1226	-23.6282	7.44247	-6.08826	2.26593
																											2477	8.27026	8.82721	2.78854	6.69861		1237	26.619	4.3335	17.0822	1423	21.534	16.51	-0.312805	1236	-23.3498	7.40814	-6.05011	2.25449
																											2497	8.32748	8.76617	3.92914	6.73294		1247	26.6075	4.31061	17.0898	1433	21.5759	16.3956	-0.305176	1246	-23.4985	7.43484	-6.01959	2.23923
																											2517	8.39996	8.74329	5.44357	6.84738		1257	26.6342	4.34875	17.1356	1443	21.6331	16.5215	-0.267029	1256	-23.3269	7.46918	-6.00052	2.27737
																											2537	8.28171	8.58688	5.89752	6.81686		1267	26.577	4.29916	17.2882	1453	21.6064	16.5634	-0.255585	1266	-23.4261	7.40814	-5.98145	2.27737
																											2557	8.18253	8.49533	6.06155	6.79016		1277	26.6571	4.3602	17.2997	1463	21.6064	16.5863	-0.25177	1276	-23.4566	7.45392	-6.01578	2.26593
																											2577	8.12531	8.44193	6.16074	6.80161		1287	26.8288	4.45938	17.3683	1473	21.5416	16.6245	-0.225067	1286	-23.4032	7.46155	-6.0997	2.25449
																											2597	8.02612	8.3847	6.23322	6.81686		1297	26.844	4.39835	17.0174	1483	21.5111	16.6359	-0.209808	1296	-23.4375	7.45392	-6.21414	2.24686
																											2618	8.03375	8.34656	6.29425	6.80542		1307	26.8059	4.37546	17.086	1493	21.4386	16.5253	-0.202179	1307	-23.5214	7.46536	-6.20651	2.25449
																											2638	8.00323	8.3046	6.36292	6.82449		1317	26.825	4.42886	17.0364	1503	21.4081	16.552	-0.179291	1317	-23.6168	7.51114	-6.21033	2.23923
																											2658	7.93839	8.23975	6.41632	6.84738		1327	27.0538	4.43649	17.1051	1513	21.3966	16.5939	-0.156403	1327	-23.5291	7.46536	-6.14548	2.22778
																											2678	7.93457	8.19397	6.42776	6.88553		1337	26.844	4.49753	17.2005	1523	21.3814	16.6054	-0.141144	1337	-23.5291	7.47681	-6.16074	2.2583
																											2698	7.89261	8.15201	6.43921	6.81305		1347	26.8364	4.52423	17.2729	1533	21.3509	16.6359	-0.137329	1347	-23.5786	7.46155	-6.14548	2.26212
																											2718	7.89261	8.13293	6.45065	6.83212		1357	27.0462	4.44794	17.3759	1543	21.3776	16.613	-0.141144	1357	-23.5558	7.46536	-6.18744	2.24304
																											2738	7.81631	8.04901	6.46591	6.88934		1367	27.2789	4.49753	17.3264	1553	21.4157	16.6206	-0.160217	1367	-23.4108	7.52258	-6.25992	2.2316
																											2759	7.8392	8.06427	6.44302	6.88934		1377	27.6413	4.60052	17.5934	1564	21.4806	16.6359	-0.148773	1377	-22.6517	7.45392	-6.27136	2.23541
																											2779	7.80487	8.0452	6.40488	6.95419		1387	27.8435	4.71878	17.952	1574	21.6446	16.7351	-0.133514	1387	-21.8773	8.95691	-6.30951	2.22778
																																	1397	28.08	4.7493	18.1274	1584	21.7896	16.7198	-0.106812	1397	-21.4233	10.0861	-5.99289	2.2049
																																	1407	28.2173	4.84467	18.3411	1594	21.9955	16.7313	-0.0953674	1407	-20.7939	10.4866	-5.23376	2.285
																																	1417	28.4424	4.94766	18.6195	1604	22.3389	16.8266	-0.0953674	1417	-20.4163	10.7155	-4.78745	3.05939
																																	1427	28.5797	5.01633	18.6729	1614	22.6974	16.7427	-0.0839233	1427	-20.05	10.9253	-4.47464	3.38364
																																	1438	28.7209	5.12695	18.9171	1624	23.14	16.7885	-0.0495911	1437	-19.8174	11.1389	-4.37164	3.54767
																																	1448	28.9879	5.21851	19.0315	1634	23.571	16.7923	-0.0534058	1447	-19.6075	11.2343	-4.21524	3.66974
																																	1458	29.1634	5.24902	19.1803	1644	23.9944	16.7999	-0.0457764	1457	-19.5694	11.1732	-4.13513	3.74603
																																	1468	29.3922	5.37491	19.2566	1654	24.4064	16.7618	-0.0419617	1467	-19.4244	11.261	-3.94821	3.79181
																																	1478	29.48	5.49316	19.352	1664	24.9634	16.7732	-0.0152588	1478	-19.3176	11.2038	-3.93295	3.82233
																																	1488	29.6783	5.59616	19.4206	1674	25.2419	16.7732	-0.00762939	1488	-19.3367	11.2	-3.9978	3.85284
																																	1498	29.85	5.72968	19.5618	1684	25.6805	16.758	-0.00762939	1498	-19.4435	11.1732	-3.92151	3.85284
																																	1508	30.0865	5.88226	19.6381	1694	26.0391	16.7084	-0.0038147	1508	-19.5274	11.1427	-3.92532	3.85666
																																	1518	30.1971	5.98907	19.6915	1704	26.4664	16.7961	-0.0152588	1518	-19.5541	11.1122	-3.87955	3.83759
																																	1528	30.3268	6.14166	19.7792	1714	26.7868	16.7542	-0.0305176	1528	-19.5274	11.1618	-3.92532	3.83377
																																	1538	30.4985	6.29425	19.886	1724	27.0729	16.8381	-0.00762939	1538	-19.5084	11.1504	-4.09317	3.83759
																																	1548	30.6587	6.47354	19.886	1734	27.3132	16.8304	-0.0228882	1548	-19.5694	11.1885	-4.02832	3.83377
																																	1558	30.7541	6.65283	19.9623	1745	27.3933	16.8381	-0.0152588	1558	-19.6114	11.1542	-3.98254	3.83377
																																	1568	30.9334	6.82068	20.0348	1755	27.626	16.8953	0.0228882	1568	-19.5847	11.2076	-3.92914	3.8681
																																	1578	31.0555	6.94275	20.0768	1765	27.832	16.8877	0.00762939	1578	-19.516	11.1427	-3.89099	3.87573
																																	1588	31.1089	7.08771	20.0768	1775	27.8549	16.8686	0.0305176	1588	-19.5923	11.2076	-3.87573	3.86047
																																	1599	31.2386	7.27844	20.1874	1785	28.1906	16.8495	0.0648499	1598	-19.5236	11.1618	-3.94058	3.89862
																																	1609	31.4636	7.46918	20.2637	1795	28.1754	16.9373	0.0610352	1608	-19.5808	11.2991	-3.97873	3.89099
																																	1619	31.5475	7.63702	20.256	1805	28.2745	16.819	0.087738	1618	-19.5427	11.3487	-3.98636	3.88718
																																	1629	31.7192	7.82013	20.462	1815	28.3394	16.7465	0.0991821	1628	-19.6228	11.2991	-3.93677	3.86047
																																	1639	31.9366	7.9689	20.5727	1825	28.4042	16.6321	0.106812	1638	-19.6342	11.4288	-3.89862	3.87573
																																	1649	32.0206	8.08334	20.6451	1835	28.3585	16.6283	0.087738	1649	-19.6495	11.2343	-3.92151	3.87955
																																	1659	32.1808	8.19778	20.7062	1845	28.4081	16.5901	0.114441	1659	-19.7296	11.3831	-3.87192	3.87192
																																	1669	32.2418	8.3046	20.7787	1855	28.3737	16.5405	0.114441	1669	-19.7678	11.261	-3.88336	3.8681
																																	1679	32.3792	8.39233	20.8397	1865	28.4882	16.5215	0.152588	1679	-19.7716	11.2991	-3.92151	3.85666
																																	1689	32.5317	8.5144	20.9427	1875	28.4271	16.5024	0.156403	1689	-19.7372	11.219	-4.03595	3.8681
																																	1699	32.5775	8.60596	20.9503	1885	28.3737	16.5367	0.160217	1699	-19.7487	11.3068	-3.95966	3.84521
																																	1709	32.6614	8.65555	21.0495	1895	28.3394	16.4566	0.164032	1709	-19.7983	11.2038	-3.92151	3.90625
																																	1719	32.7759	8.67462	21.1258	1905	28.3394	16.5596	0.160217	1719	-19.8746	11.3335	-3.84521	3.88718
																																	1729	32.8712	8.88824	21.1754	1915	28.3928	16.6512	0.160217	1729	-19.8479	11.2762	-3.82233	3.89099
																																	1739	33.02	8.96454	21.2555	1925	28.3165	16.7503	0.160217	1739	-19.9814	11.3068	-3.84903	3.86429
																																	1749	33.3633	8.88062	21.2975	1935	28.2784	16.8381	0.18692	1749	-19.8059	11.3335	-3.9444	3.86047
																																	1760	33.4778	8.73566	21.3699	1945	28.5034	16.9449	0.144958	1759	-19.886	11.3907	-3.82996	3.8681
																																	1770	33.6571	9.14764	21.4081	1956	28.3775	16.9907	0.12207	1769	-19.8555	11.3373	-3.79562	3.8681
																																	1780	33.947	9.23538	21.5225	1966	28.2249	17.0822	0.125885	1779	-19.8746	11.4174	-3.79181	3.87192
																																	1790	34.0729	9.38034	21.5225	1976	28.2097	17.0288	0.0915527	1789	-19.8517	11.4098	-3.76129	3.87955
																																	1800	34.2674	9.48334	21.6217	1986	28.1715	17.128	0.102997	1799	-19.7945	11.4441	-3.74985	3.88336
																																	1810	34.3781	9.60541	21.7171	1996	28.1487	17.1127	0.102997	1810	-19.8784	11.4326	-3.88336	3.88718
																																	1820	34.6413	9.73892	21.7705	2006	28.0914	17.1432	0.0839233	1820	-19.9127	11.4517	-3.76892	3.88336
																																	1830	34.7176	9.93347	21.862					1830	-19.9432	11.4403	-3.75748	3.87192
																																	1840	34.9579	10.0975	21.9193					1840	-20.0233	11.3602	-3.73459	3.87573
																																	1850	34.9426	10.3035	21.9841					1850	-19.9165	11.4021	-3.63922	3.87573
																																	1860	35.0914	10.4752	22.0909					1860	-20.134	11.5509	-3.85284	3.88718
																																	1870	35.1601	10.6468	22.1367					1870	-20.8855	11.5509	-3.95584	3.90244
																																	1880	35.2669	10.8452	22.2015					1880	-20.752	11.6577	-3.78036	3.92151
																																	1890	35.3432	11.1008	22.4762					1890	-20.6223	11.6844	-3.79562	3.93295
																																	1900	35.5377	11.1771	22.377					1900	-20.5688	11.6043	-3.72314	3.93295
																																	1910	35.5492	11.3792	22.3618					1910	-20.5269	11.6348	-3.78036	3.94058
																																	1921	35.862	11.6234	22.3732					1920	-20.4773	11.6081	-3.88718	3.95966
																																	1931	35.8849	11.8752	22.3732					1930	-20.4659	11.6425	-3.77274	3.96347
																																	1941	35.881	12.104	22.3541					1940	-20.4201	11.5089	-3.70407	3.97873
																																	1951	36.0413	12.3291	22.4304					1950	-20.443	11.673	-3.67355	3.98254
																																	1961	36.1671	12.4664	22.4419					1960	-20.4582	11.6158	-3.69644	4.00162
																																	1971	36.8729	12.6648	22.4609					1971	-20.4964	11.7188	-3.65067	3.97873
																																	1981	36.3922	13.0043	22.5334					1981	-20.4811	11.6501	-3.73077	3.96347
																																	1991	36.499	13.3286	22.5868					1991	-20.5879	11.6539	-3.78036	4.00162
																																	2001	36.8958	13.5498	22.6288					2001	-20.5383	11.6501	-3.70026	4.00543
																																	2011	36.747	13.8054	22.6517					2011	-20.5765	11.6844	-3.685	4.01306
																																	2021	36.8576	13.9961	22.6593					2021	-20.5498	11.6348	-3.63541	4.00162
																																	2031	36.9263	14.2746	22.728					2031	-20.5803	11.7149	-3.59726	4.01688
																																	2041	37.1094	14.5073	22.728					2041	-20.6032	11.6348	-3.52097	4.03214
																																	2051	37.1742	14.7324	22.7852					2051	-20.5727	11.776	-3.48282	4.01306
																																	2061	37.2467	14.8239	22.7852					2061	-20.5498	11.7226	-3.65448	4.02832
																																	2072	37.4298	15.0986	22.8462					2071	-20.565	11.8141	-3.49426	4.02832
																																	2082	37.5023	15.2969	22.9187					2081	-20.5078	11.8217	-3.48663	4.06647
																																	2092	37.6816	15.6212	22.9073					2091	-20.6108	11.8713	-3.46375	4.08936
																																	2102	37.7731	15.9683	22.9416					2101	-20.6451	11.837	-3.4256	4.0741
																																	2112	37.899	16.2086	22.9607					2111	-20.5879	11.9019	-3.41797	4.0741
																																	2122	37.9295	16.5253	23.037
																																	2132	38.0058	16.9067	23.0865
																																	2142	38.1355	17.1623	23.1934
																																	2152	38.4293	17.3607	23.2048
																																	2162	38.6391	17.7078	23.3383
																																	2172	38.7001	17.9787	23.4489
																																	2182	38.8412	18.2152	23.5596
																																	2192	39.4135	17.8604	23.6397
																																	2202	39.8407	18.4784	23.8113
																																	2212	40.2145	18.6577	23.8304
																																	2222	40.5273	18.898	23.9296
																																	2233	40.4739	19.1193	23.9372
																																	2243	40.7677	19.3253	23.983
																																	2253	40.8821	19.4473	24.0402
																																	2263	41.0347	19.7029	24.086
																																	2273	41.2674	19.8479	24.128
																																	2283	41.2521	20.0653	24.1356

## Sheet: Figure5
Figure 5A									Figure 5A Time Course												Figure 5B Time Course											Figure 5C Time Course											Figure 5D Time Course
s side0Ca2+-Distal Ileum m side(25mM Gln)									04/27/2020				04/27/2020					04/29/2020			04/19/2020					04/19/2020						06/28/2020					06/30/2020						06/18/2021				06/18/2021
Time	Group	Tissue No.	Isc(min)	Isc(max)	max-min(μA)	Isc(μA/cm2)			Time(s)	I-1	I-2	I-3	Time(s)	I-1	I-2	I-3	I-4	Time(s)	I-2		Time(s)	I-1	I-2	I-3	I-4	Time(s)	I-1	I-2	I-3	I-4		Time(s)	I-1	I-2	I-3	I-4	Time(s)	I-1	I-2	I-3	I-4		Time(s)	I-1	I-2	I-3	Time(s)	I-1	I-2
04/27/2020	1	1ctrl	7	11.05	4.05	50.625			0	7.52258	12.9395	-1.49536	0	2.28882	9.01794	1.51825	0.671387	0	-33.7219		0	5.45502	5.85938	5.27191	5.95093	0	7.17926	-2.34985	8.7738	5.67627		0	9.59778	2.80762	-5.05066	3.06702	0	12.0926	10.849	10.9863	11.1618		0	2.06757	26.1536	3.38745	0	5.51224	7.22504
		2	12.18	16.73	4.55	56.875			20	7.4234	12.8212	-1.55258	20	2.22015	9.6283	1.41907	0.553131	20	-34.0767		20	5.19562	5.77927	5.15747	5.75256	20	7.11441	-2.41852	8.71658	5.35583		10	9.50241	2.71606	-5.06973	2.77328	10	11.9209	10.7651	10.8871	11.0168		10	1.98746	26.0048	3.1929	10	5.58472	7.24792
		3	-0.85	0.43	1.28	16			40	7.3967	12.6839	-1.54495	40	2.2049	10.5438	1.43051	0.50354	40	-33.6723		41	5.06973	5.77164	5.11932	5.62286	40	7.09534	-2.41089	8.59833	5.31006		20	9.48334	2.69699	-5.05829	2.71606	20	11.8713	10.6888	10.8604	10.9673		20	2.01416	25.9895	3.0899	20	5.58472	7.19452
04/27/2020	2	1ctrl	2.35	7.99	5.64	70.5			61	7.40814	12.6801	-1.54114	60	2.22015	11.3335	1.43433	0.465393	60	-34.2712		61	4.92859	5.70679	5.09644	5.47791	61	7.12204	-2.27356	8.54874	5.31006		30	9.46808	2.65503	-5.04684	2.90298	30	11.8256	10.7155	10.8757	10.9367		30	2.02179	25.9247	3.02124	30	5.6076	7.09915
		2	20.51	22.48	1.97	24.625			81	7.38907	12.6305	-1.57547	80	2.25449	12.0239	1.44958	0.44632	81	-33.2794		81	4.82178	5.6839	5.12314	5.36728	81	7.10297	-2.2583	8.51059	5.27954		40	9.45663	2.68173	-5.0087	3.18146	40	11.7722	10.643	10.8299	10.8871		40	2.05231	25.8865	2.96402	40	5.5542	7.18689
		3	1.88	5.45	3.57	44.625			101	7.37	12.5771	-1.52588	100	2.25067	12.8632	1.46866	0.408173	101	-34.4124		101	4.73404	5.70679	5.1384	5.25284	101	7.12585	-2.24304	8.48007	5.23376		50	9.4223	2.68555	-4.98962	3.18146	50	11.673	10.6544	10.8299	10.9291		50	2.07138	25.8408	2.8801	50	5.57709	7.17926
		4	0.51	3.38	2.87	35.875			121	7.35474	12.5465	-1.51062	120	2.23923	13.5078	1.44958	0.389099	121	-34.481		121	4.60815	5.69153	5.1384	5.16891	121	7.09915	-2.14005	8.41522	5.24521		60	9.44519	2.71225	-4.94766	3.0365	60	11.6158	10.6773	10.8032	10.849		60	2.09045	25.8179	2.81143	60	5.54657	7.14111
04/29/2020	3	1	-35.9	-31.11	4.79	59.875			141	7.35474	12.4855	-1.53351	141	2.2049	13.9847	1.49918	0.312805	141	-34.008		141	4.55093	5.67627	5.13458	5.05829	141	7.11441	-2.07901	8.35419	5.22614		70	9.42612	2.71225	-4.9324	2.8038	70	11.5776	10.5858	10.7803	10.8109		70	2.10571	25.7835	2.74658	70	5.49698	7.12204
Figure 5B									161	7.35474	12.4474	-1.50299	161	2.23923	14.7018	1.52206	0.366211	161	-34.5154		161	4.4632	5.78308	5.10025	4.95148	161	7.11441	-2.03705	8.358	5.22614		81	9.42993	2.70462	-4.9057	2.78091	80	11.5395	10.5667	10.7536	10.8147		80	2.11716	25.7607	2.66266	80	5.48935	7.09534
s side 2-APB(100μM)-Distal Ileum m side(25mM Gln)									181	7.35474	12.3901	-1.4801	181	2.25067	15.2359	1.51825	0.385284	181	-34.7595		182	4.35257	5.6839	5.06592	4.86755	181	7.11823	-1.96838	8.28552	5.22995		91	9.42612	2.70844	-4.87137	2.95258	90	11.4822	10.5896	10.7498	10.807		90	2.09045	25.7378	2.61688	90	5.47028	7.05719
Time	Group	Tissue No.	Isc(min)	Isc(max)	max-min(μA)	Isc(μA/cm2)			202	7.32422	12.31	-1.47247	201	2.2583	15.7547	1.54495	0.38147	201	-34.5383		202	4.24194	5.65338	5.04303	4.80652	202	7.1106	-1.90735	8.28171	5.23376		101	9.3689	2.70844	-4.86755	2.94113	100	11.425	10.601	10.7231	10.7574		100	2.11716	25.6958	2.69699	100	5.43976	7.08771
04/19/2020	1	1ctrl	3.6	7.93	4.33	54.125			222	7.2937	12.2337	-1.52588	221	2.23923	16.2773	1.5564	0.389099	221	-34.7099		222	4.2038	5.65338	5.02777	4.76456	222	7.13348	-1.89209	8.28171	5.23758		111	9.33456	2.68936	-4.84467	3.2692	110	11.4059	10.582	10.746	10.7422		110	2.10953	25.6729	2.89536	111	5.4245	7.03812
		2	6.38	13.9	7.52	94			242	7.28607	12.1994	-1.44196	241	2.2583	16.8343	1.56403	0.400543	242	-35.0571		242	4.14658	5.64575	4.98581	4.82559	242	7.12204	-1.79291	8.26263	5.24139		121	9.39941	2.72751	-4.78745	2.81525	121	11.3602	10.5934	10.7498	10.6888		120	2.12097	25.6271	2.88391	121	5.39398	7.0343
		3	3.66	13.15	9.49	118.625			262	7.28989	12.1422	-1.41525	261	2.26212	17.334	1.57928	0.392914	262	-35.0418		262	4.09698	5.63431	4.98199	4.77982	262	7.18307	-1.74332	8.22449	5.23376		131	9.32693	2.71988	-4.776	3.29971	131	11.322	10.6087	10.7574	10.643		130	2.12479	25.5775	2.78854	131	5.35965	7.03812
		4	3.66	10.31	6.65	83.125			282	7.27081	12.085	-1.41525	281	2.26593	17.7841	1.59073	0.404358	282	-34.8587		282	4.08554	5.64575	4.98199	4.73404	282	7.19452	-1.70135	8.20541	5.22614		141	9.33075	2.73895	-4.76074	2.9068	141	11.2953	10.6125	10.7574	10.6201		140	2.1286	25.5203	2.71606	141	5.32532	7.01904
	2	1ctrl	8.3	12.05	3.75	46.875			302	7.25555	12.0773	-1.41144	302	2.25449	18.2877	1.60599	0.389099	302	-34.9083		302	4.01688	5.61905	4.95911	4.6463	302	7.24792	-1.66702	8.20541	5.20706		151	9.27353	2.74277	-4.76074	2.98309	151	11.2457	10.6468	10.8147	10.6125		150	2.13242	25.4707	2.68173	151	5.31387	7.02286
		2	1.83	7.93	6.1	76.25			322	7.24411	12.0888	-1.39999	322	2.26212	18.6958	1.6098	0.392914	322	-34.9274		323	3.97873	5.61905	4.92477	4.58145	322	7.27844	-1.59836	8.16727	5.20706		161	9.28497	2.78854	-4.76456	2.98309	161	11.2305	10.6201	10.7994	10.5629		160	2.13623	25.4669	2.65503	161	5.2948	7.03049
		3	9.13	16.11	6.98	87.25			343	7.24792	12.001	-1.36185	342	2.26212	19.0811	1.62506	0.392914	342	-34.935		343	3.92532	5.63049	4.94385	4.52423	343	7.27463	-1.57166	8.15582	5.21088		171	9.29642	2.77328	-4.76456	3.10516	171	11.1809	10.6277	10.7994	10.5438		171	2.15912	25.4059	2.60162	171	5.28336	7.03812
		4	5.76	12.4	6.64	83			363	7.17926	11.9019	-1.38855	362	2.26212	19.4092	1.61362	0.389099	362	-35.2898		363	3.87573	5.61523	4.87137	4.49753	363	7.31277	-1.52206	8.20541	5.21088		181	9.33075	2.80762	-4.75693	3.05176	181	11.1237	10.6964	10.8032	10.5858		181	2.16293	25.3487	2.54822	181	5.26428	7.01141
03/21/2021	3	1	23.03	31.41	8.38	104.75			383	7.16019	11.8599	-1.35803	382	2.26974	19.5198	1.6098	0.392914	383	-35.0647		383	3.89099	5.61523	4.87137	4.45938	383	7.34711	-1.51443	8.16345	5.21851		191	9.34219	2.81906	-4.76074	3.07465	191	11.0893	10.6812	10.8185	10.582		191	2.16293	25.3258	2.53677	191	5.26047	7.05338
		2	5.92	14.98	9.06	113.25			403	7.164	11.7607	-1.32751	402	2.2583	19.5122	1.6098	0.389099	403	-34.9388		403	3.8681	5.6572	4.80652	4.42886	403	7.37381	-1.40381	8.22449	5.19562		201	9.28497	2.81906	-4.74548	3.51715	201	11.0779	10.7117	10.8185	10.5591		201	2.15149	25.3181	2.58636	201	5.24139	7.01523
03/21/2021	4	1	37.44	46.44	9	112.5			423	7.12967	11.734	-1.3504	422	2.28882	19.8784	1.62506	0.404358	423	-35.2554		423	3.8414	5.66101	4.74548	4.3869	423	7.41959	-1.35803	8.1749	5.21851		211	9.25064	2.81906	-4.7493	3.10516	211	11.0321	10.6735	10.7994	10.5515		211	2.17056	25.322	2.54059	211	5.22232	7.04575
04/09/2021	5	1	7	17.41	10.41	130.125			443	7.11441	11.7073	-1.32751	443	2.28119	20.0424	1.64413	0.37384	443	-35.4538		443	3.83759	5.66101	4.776	4.34875	443	7.4501	-1.30463	8.20541	5.21469		221	9.28116	2.81143	-4.73404	3.54385	221	11.0016	10.7079	10.8147	10.5667		221	2.17438	25.2571	2.52533	221	5.21088	7.04956
Figure 5C									463	7.10297	11.6577	-1.31989	463	2.30026	20.4086	1.67084	0.396729	463	-35.3394		464	3.80325	5.64194	4.71497	4.28772	463	7.48444	-1.27029	8.17108	5.24139		231	9.30405	2.82288	-4.73022	3.29208	231	10.9558	10.7117	10.8223	10.5515		231	2.17819	25.2075	2.50244	231	5.16129	7.05719
s side AMG517(100μM)-Distal Ileum m side(5mM Gln)									484	7.15637	11.6043	-1.30081	483	2.31552	20.504	1.65558	0.431061	483	-35.6789		484	3.77655	5.64957	4.776	4.26102	484	7.48825	-1.25504	8.16727	5.18036		241	9.32312	2.82669	-4.7226	3.32642	241	10.8948	10.7307	10.8261	10.5515		241	2.16293	25.1884	2.51389	242	5.1384	7.10297
Time	Group	Tissue No.	Isc(min)	Isc(max)	max-min(μA)	Isc(μA/cm2)			504	7.06482	11.5891	-1.28555	503	2.31934	20.916	1.68228	0.427246	503	-35.2249		504	3.75366	5.67627	4.65775	4.2038	504	7.50732	-1.18256	8.21304	5.22995		251	9.27353	2.8038	-4.71878	3.56293	251	10.8948	10.7574	10.8299	10.5438		251	2.15912	25.1312	2.50626	252	5.12314	7.16782
06/28/2020	1	1ctrl	10.27	14.43	4.16	52			524	7.09152	11.8065	-1.32751	523	2.32697	20.9045	1.77765	0.423431	524	-35.1372		524	3.7384	5.6839	4.68445	4.18854	524	7.54547	-1.10245	8.18253	5.22614		261	9.33075	2.8038	-4.71115	3.28064	261	10.8337	10.7574	10.8299	10.5553		261	2.17056	25.0893	2.46811	262	5.09262	7.15637
		2	3.32	6.55	3.23	40.375			544	7.08008	11.6692	-1.27792	543	2.32697	21.1716	1.77383	0.450134	544	-35.8276		544	3.72314	5.6839	4.65775	4.10461	544	7.59888	-1.0376	8.23975	5.24521		271	9.31931	2.82288	-4.68063	3.31497	271	10.8261	10.7498	10.849	10.54		271	2.17056	25.0893	2.41852	272	5.11551	7.18689
		3	-3.38	-0.16	3.22	40.25			564	7.06482	11.6043	-1.23978	563	2.33841	21.225	1.78528	0.461578	564	-35.8009		564	3.74222	5.67627	4.65775	4.1275	564	7.62939	-0.972748	8.25882	5.22232		281	9.27734	2.79999	-4.68063	3.60107	281	10.7727	10.7918	10.8643	10.54		281	2.18201	25.0473	2.3613	282	5.07355	7.20978
		4	5.51	8.82	3.31	41.375			584	7.03049	11.5128	-1.22833	584	2.32697	21.1983	1.78528	0.450134	584	-35.9001		584	3.69644	5.68008	4.58145	4.11224	584	7.64465	-0.934601	8.21304	5.24139		292	9.32693	2.79617	-4.66156	3.31497	291	10.7613	10.7689	10.8452	10.5057		291	2.17819	25.0244	2.30408	292	5.05829	7.20596
06/30/2020	2	1ctrl	9.02	12.6	3.58	44.75			604	6.99234	11.467	-1.20163	604	2.33459	21.1639	1.78909	0.461578	604	-35.6026		604	3.70026	5.64957	4.54712	4.1008	604	7.6561	-0.919342	8.24738	5.24139		302	9.30786	2.79999	-4.64249	3.22342	301	10.7231	10.8261	10.8643	10.498		301	2.18964	25.0206	2.26974	302	5.05447	7.22885
		2	14.05	17.1	3.05	38.125			624	6.98471	11.4517	-1.17111	624	2.34604	21.2936	1.79672	0.480652	624	-35.8582		625	3.66974	5.65338	4.55856	4.05502	625	7.64465	-0.846863	8.27026	5.25665		312	9.2659	2.78854	-4.61578	3.34167	311	10.6735	10.8223	10.8795	10.4828		311	2.19345	25.013	2.24304	312	5.02777	7.30133
		3	10.93	13.08	2.15	26.875			645	6.97327	11.4059	-1.12915	644	2.36511	21.2326	1.80435	0.507355	644	-37.2925		645	3.63922	5.69153	4.39072	4.05884	645	7.72476	-0.732422	8.28171	5.25284		322	9.27353	2.78854	-4.60434	3.30353	321	10.6506	10.7994	10.8604	10.4332		321	2.15149	25.0168	2.21252	322	5.01251	7.28607
		4	9.75	11.32	1.57	19.625			665	6.96564	11.4174	-1.15204	664	2.35367	21.1639	1.82724	0.499725	665	-35.6941		665	3.62396	5.69534	4.45175	3.97873	665	7.74384	-0.724792	8.3313	5.24902		332	9.2392	2.78091	-4.57001	3.31879	331	10.6125	10.8414	10.8681	10.4179		331	2.15149	25.0092	2.19345	332	4.98581	7.34329
Figure 5D									685	6.99234	11.3945	-1.16348	684	3.9711	20.546	1.86157	0.545502	685	-33.0124		685	3.62396	5.71442	4.35257	3.96347	685	7.78961	-0.663757	8.358	5.27191		342	9.26208	2.76947	-4.54712	3.33405	342	10.5972	10.8719	10.8833	10.4256		341	2.15149	25.0244	2.18201	342	4.94385	7.3204
s side Probenecid(100μM)-Distal Ileum m side(3mM Gln)									705	6.91986	11.2915	-1.12915	704	6.49261	21.4958	4.08173	0.511169	705	-36.0718		705	3.63159	5.7106	4.26483	3.95203	705	7.85065	-0.576019	8.41904	5.28336		352	9.26208	2.76566	-4.52423	3.31879	352	10.5667	10.9062	10.8681	10.3989		351	2.15149	25.1122	2.2049	352	4.93622	7.35474
Time	Group	Tissue No.	Isc(min)	Isc(max)	max-min(μA)	Isc(μA/cm2)			725	7.08389	11.7378	-1.03378	725	7.14874	21.7705	4.86755	2.81525	725	-35.9955		725	3.64304	5.7106	4.32587	3.97873	725	7.86209	-0.511169	8.48389	5.31769		362	9.26971	2.74277	-4.48227	3.76511	362	10.5591	10.9062	10.8643	10.376		361	2.1553	25.0282	2.21634	362	4.9057	7.33948
06/18/2021	1	1ctrl	1.86	3.31	1.45	18.125			745	7.25555	12.4435	-0.988007	745	7.62939	22.3427	5.21851	3.12424	745	-35.8925		745	3.63159	5.70679	4.22287	3.95203	745	7.84683	-0.411987	8.461	5.33676		372	9.25064	2.76566	-4.4632	3.40271	372	10.54	10.9253	10.8528	10.3607		371	2.14386	25.0053	2.21634	372	4.88281	7.38907
		2	24.33	27.37	3.04	38			765	7.30896	12.9852	-0.957489	765	7.82013	22.4228	5.43213	3.29971	765	-35.9993		766	3.62396	5.72205	4.17709	3.93677	765	7.90405	-0.339508	8.44574	5.36728		382	9.26971	2.74658	-4.42505	3.3493	382	10.5057	10.9673	10.8795	10.3493		382	2.21634	24.9252	2.18201	382	4.87518	7.35855
		3	5.55	7.69	2.14	26.75			786	7.27844	13.1836	-0.965118	785	7.87354	22.3618	5.43976	3.37601	785	-33.5884		786	3.63159	5.7373	4.17709	3.92914	786	7.93076	-0.274658	8.52203	5.38635		392	9.25446	2.72369	-4.39072	3.69644	392	10.479	10.9634	10.8871	10.3416		392	2.20871	24.8833	2.17056	393	4.84848	7.35474
06/18/2021	2	1ctrl	3.99	6.52	2.53	31.625			806	7.3204	13.1989	-0.915527	805	7.95364	22.4533	5.44739	3.3493	806	-32.0091		806	3.582	5.77545	4.15039	3.94058	806	7.86209	-0.179291	8.4877	5.39398		402	9.28116	2.73514	-4.40216	3.8414	402	10.4752	11.0092	10.8719	10.3149		402	2.19727	24.8947	2.18582	403	4.84085	7.3967
		2	7.68	10.47	2.79	34.875			826	7.33185	13.1187	-0.896454	825	7.99942	22.3618	5.47409	3.30734	826	-32.3219		826	3.582	5.80597	4.10461	3.9444	826	7.95746	-0.118256	8.52585	5.41687		412	9.27734	2.73514	-4.36783	3.42941	412	10.4446	11.0245	10.8643	10.3149		412	2.20108	24.9214	2.21252	413	4.8027	7.41577
		3	-1.01	1.01	2.02	25.25			846	7.267	12.7182	-0.888824	845	7.98798	22.4075	5.52368	3.28827	846	-31.0936		846	3.582	5.867	4.05121	3.96347	846	7.99942	-0.0114441	8.53348	5.44357		422	9.30786	2.72751	-4.34113	3.46756	422	10.4408	11.0817	10.8757	10.3416		422	2.18582	24.8566	2.23541	423	4.77982	7.40814
06/18/2021	3	1ctrl	4.81	7.15	2.34	29.25			866	7.22504	12.5504	-0.865936	866	8.00323	22.2206	5.61523	3.34549	866	-31.0173		866	3.56293	5.87082	4.1275	3.94821	866	8.01086	0.0343323	8.56781	5.47409		432	9.28497	2.70462	-4.32587	3.87573	432	10.3645	11.1198	10.891	10.3035		432	2.18582	24.8451	2.23541	433	4.79507	7.43484
		2	28.14	32.47	4.33	54.125			886	7.04956	12.1307	-0.862122	886	8.07953	22.2855	5.74875	3.4523	886	-28.5835		886	3.55148	5.92041	4.02069	3.9444	886	8.02231	0.0991821	8.56018	5.47791		442	9.33838	2.73132	-4.28772	3.40271	442	10.3569	11.1351	10.8986	10.3035		442	2.18582	24.8375	2.23923	443	4.77219	7.40433
		3	10.07	13.52	3.45	43.125			906	9.51385	13.916	-0.808716	906	8.2016	22.0032	5.88989	3.57819	906	-31.1241		906	3.5553	5.93185	4.13132	3.94821	906	8.03375	0.183105	8.6174	5.50079		452	9.28497	2.71988	-4.26102	3.87955	452	10.3455	11.261	10.8948	10.2882		452	2.18582	24.8299	2.20871	453	4.77982	7.43103
									927	9.92584	15.4533	-0.148773	926	8.28552	22.1748	6.0463	3.69263	926	-31.0402		927	3.56293	5.95474	4.04739	3.93677	927	8.02994	0.240326	8.564	5.50842		462	9.30023	2.72369	-4.2305	3.43323	462	10.3188	11.1694	10.9024	10.2768		462	2.18964	24.7879	2.20108	463	4.79126	7.48062
									947	10.2539	15.7204	0.125885	946	8.39233	22.1901	6.24466	3.8147	946	-31.0173		947	3.56674	5.98907	3.98254	3.91388	947	8.07953	0.328064	8.65555	5.51987		472	9.31168	2.74658	-4.21906	3.7117	472	10.2768	11.1809	10.8986	10.2692		472	2.21634	24.7765	2.15149	473	4.77219	7.48062
									967	10.5095	15.995	0.25177	966	8.53729	22.1138	6.43158	3.95966	967	-31.208		967	3.56293	6.00815	3.9711	3.90625	967	8.06808	0.354767	8.6174	5.53131		482	9.2926	2.71988	-4.21906	3.90625	482	10.2577	11.261	10.9329	10.2768		482	2.21252	24.765	2.1019	483	4.78745	7.49207
									987	10.8414	16.7046	0.370026	986	8.62503	22.0337	6.61087	4.0741	987	-31.3263		987	3.55148	6.02722	3.93295	3.87955	987	8.05664	0.465393	8.65173	5.50842		492	9.34601	2.72369	-4.19998	3.62778	492	10.2463	11.261	10.9138	10.2386		492	2.22778	24.7459	2.07901	493	4.776	7.55692
									1007	10.6926	16.6626	0.434875	1006	8.66318	21.9765	6.79398	4.25339	1007	-31.4102		1007	3.55911	6.06918	3.94058	3.85284	1007	8.0719	0.511169	8.64029	5.50079		503	9.35364	2.71988	-4.16183	3.66211	502	10.1967	11.322	10.8986	10.2386		502	2.2583	24.7688	2.0752	503	4.78363	7.54929
									1027	11.0092	17.2615	0.43869	1027	8.75092	21.9078	6.9809	4.37927	1027	-31.2691		1027	3.58582	6.11115	4.06647	3.85284	1027	8.08716	0.602722	8.66699	5.49316		513	9.35745	2.71988	-4.14658	3.52478	512	10.1814	11.3716	10.8643	10.231		512	2.24686	24.8032	2.05231	513	4.776	7.61414
									1047	11.0474	17.1852	0.434875	1047	8.78143	21.9994	7.164	4.54712	1047	-31.4407		1047	3.59726	6.11115	3.98636	3.83759	1047	8.10242	0.686646	8.72421	5.51224		523	9.34982	2.71606	-4.11987	3.44849	522	10.1585	11.3602	10.8414	10.231		522	2.20871	24.7803	2.04468	524	4.77219	7.6561
									1068	10.7231	16.5787	0.431061	1067	8.84628	22.0413	7.32803	4.67682	1067	-31.3683		1068	3.58963	6.11496	4.02832	3.78418	1068	8.09097	0.75531	8.79288	5.51605		533	9.36127	2.70844	-4.10461	3.88336	532	10.1471	11.4021	10.849	10.2119		532	2.17438	24.8146	2.05612	534	4.73404	7.62939
									1088	10.7841	15.9988	0.465393	1087	9.02176	21.843	7.48444	4.81033	1087	-31.4331		1088	3.56674	6.13022	3.8414	3.75366	1088	8.10242	0.816345	8.79669	5.53131		543	9.3689	2.70081	-4.05884	3.44086	543	10.1357	11.4098	10.8261	10.2158		542	2.20108	24.868	2.05231	544	4.7493	7.62558
									1108	11.0664	17.1852	0.415802	1107	9.04846	21.6827	7.60651	4.92096	1108	-32.3906		1108	3.56293	6.11877	3.95203	3.73459	1108	8.12912	0.926971	8.82339	5.5542		553	9.38797	2.68555	-4.04358	3.88718	553	10.0975	11.467	10.8452	10.2272		552	2.23923	24.8146	2.0752	554	4.74548	7.67136
									1128	11.0664	16.552	0.480652	1127	9.1362	21.6637	7.72858	5.02014	1128	-31.8718		1128	3.57819	6.1264	3.84521	3.71933	1128	8.14438	1.01471	8.87299	5.5542		563	9.35745	2.68555	-4.02069	3.83759	563	10.067	11.5051	10.8871	10.2425		562	2.23541	24.7726	2.09045	564	4.66156	7.67517
									1148	11.1351	16.3651	0.499725	1147	9.17435	21.7323	7.84302	5.14221	1148	-31.826		1148	3.55148	6.12259	3.79181	3.69644	1148	8.15201	1.11389	8.8768	5.56946		573	9.37653	2.68555	-3.99399	3.42178	573	10.0327	11.5051	10.9024	10.2119		572	2.23923	24.6925	2.09427	574	4.63486	7.46155
									1168	11.2	16.3345	0.537872	1167	9.19342	21.74	7.93839	5.25665	1168	-33.0849		1168	3.59344	6.17599	3.88336	3.70789	1168	8.14438	1.194	8.84247	5.59235		583	9.3689	2.67029	-3.97491	3.76129	583	10.0365	11.5356	10.9215	10.2234		582	2.23923	24.6506	2.08664	584	4.6196	7.39288
									1188	11.2686	16.4986	0.526428	1188	9.27353	21.4844	8.02994	5.31387	1188	-31.8489		1188	3.62396	6.18362	3.8414	3.69263	1188	8.16345	1.24741	8.94165	5.59998		593	9.36127	2.65503	-3.95203	3.91388	593	10.0136	11.5662	10.9291	10.231		592	2.2316	24.6658	2.06375	594	4.58908	7.41959
									1209	11.3945	16.4986	0.556946	1208	9.28879	21.4386	8.11386	5.43213	1208	-31.8336		1209	3.62396	6.19125	3.74985	3.685	1209	8.18253	1.34659	8.94928	5.61905		603	9.3689	2.67792	-3.92914	3.62396	603	9.97162	11.631	10.9482	10.231		603	2.19727	24.6544	2.06375	604	4.57764	7.41577
									1229	11.5013	16.5253	0.579834	1228	9.30786	21.5302	8.17871	5.43976	1228	-31.971		1229	3.60107	6.16455	3.79181	3.66974	1229	8.20541	1.41144	8.96454	5.64194		613	9.37271	2.68555	-3.92151	3.70789	613	9.95636	11.6348	10.9406	10.2272		613	2.21252	24.6696	2.02942	614	4.55093	7.38907
									1249	11.528	16.4795	0.595093	1248	9.31931	21.2059	8.26263	5.49698	1248	-32.1617		1249	3.60489	6.17599	3.82233	3.64304	1249	8.19397	1.44958	8.98743	5.64957		623	9.38797	2.67792	-3.90625	3.91006	623	9.9411	11.7111	10.9482	10.2348		623	2.20108	24.6201	2.00272	624	4.52042	7.43866
									1269	11.5967	16.5062	0.63324	1268	9.34219	21.2021	8.24738	5.59616	1269	-32.1617		1269	3.582	6.18744	3.76511	3.63922	1269	8.22067	1.5564	9.05228	5.69916		633	9.37653	2.6741	-3.88336	3.95966	633	9.92584	11.7111	10.9711	10.2501		633	2.18582	24.6086	1.99127	634	4.50134	7.49207
									1289	11.6196	16.4261	0.644684	1288	9.34982	21.0686	8.17871	5.61905	1289	-32.6462		1289	3.57056	6.21796	3.64685	3.64685	1289	8.23975	1.63651	9.0332	5.75256		643	9.38034	2.67792	-3.86047	3.9978	643	9.90677	11.7645	10.9978	10.2539		643	2.21634	24.5972	1.96457	644	4.48227	7.46155
									1309	11.6196	16.4261	0.667572	1309	9.30405	21.1868	8.37708	5.62668	1309	-32.4745		1309	3.61633	6.23322	3.80325	3.65829	1309	8.25882	1.70898	9.08661	5.72968		653	9.3689	2.68555	-3.82996	3.8414	653	9.88007	11.8179	11.0016	10.2501		653	2.22015	24.5476	1.99509	655	4.46701	7.45392
									1329	11.5967	16.4032	0.656128	1329	9.38034	20.8588	8.461	5.68771	1329	-32.6385		1329	3.59344	6.25992	3.7384	3.65829	1329	8.27789	1.73187	9.12476	5.75638		663	9.38416	2.70844	-3.79944	3.64685	663	9.84955	11.8828	10.9901	10.2386		663	2.23541	24.5667	2.02179	665	4.45175	7.47299
									1349	11.6539	16.4375	0.675201	1349	9.33838	20.6184	8.47244	5.72586	1349	-30.4642		1350	3.59344	6.28281	3.74985	3.65829	1350	8.35419	5.29099	12.2414	8.12531		673	9.36508	2.71988	-3.79181	3.62778	673	9.84192	11.8866	10.9863	10.2196		673	2.2316	24.559	2.04468	675	4.45175	7.49969
									1370	11.6425	16.468	0.705719	1369	9.36127	20.3362	8.50677	5.74112	1369	-33.0391		1370	3.61633	6.28281	3.62396	3.64685	1370	10.6354	6.50787	13.9008	10.7193		683	9.3689	2.71606	-3.78036	4.01688	683	9.8381	11.9209	10.9863	10.2234		683	2.22778	24.5628	2.12097	685	4.44031	7.54547
									1390	11.7149	16.4757	0.69809	1389	9.37271	20.2637	8.55637	5.78308	1390	-33.1917		1390	3.60107	6.3324	3.64685	3.65829	1390	11.3449	7.25937	15.0642	11.7111		693	9.34982	2.72751	-3.77274	4.06265	693	9.81903	11.9591	10.994	10.2272		693	2.21252	24.5667	2.19345	695	4.41742	7.56073
									1410	11.7798	16.5176	0.720978	1409	9.35745	20.1225	8.57544	5.79071	1410	-33.3519		1410	4.30298	11.4479	8.83484	6.53839	1410	11.7645	7.57217	15.8653	12.2757		703	9.3689	2.75421	-3.77274	3.7117	703	9.79614	12.0163	11.0016	10.2234		703	2.21252	24.601	2.25449	705	4.39835	7.60651
									1430	11.8141	16.5825	0.740051	1429	9.39178	20.1416	8.58307	5.79834	1430	-33.577		1430	6.50787	12.394	10.6735	8.19397	1430	11.9896	7.71713	16.1095	12.4054		714	9.3956	2.76184	-3.77274	3.85284	713	9.79996	12.0392	11.0283	10.17		713	2.17438	24.5934	2.30789	715	4.36401	7.5531
									1450	11.8561	16.6969	0.747681	1449	9.3956	19.7945	8.59833	5.85938	1450	-33.7791		1450	7.04956	13.3972	12.0392	9.46426	1450	12.0201	7.76291	16.0675	12.3405		724	9.38797	2.7771	-3.75748	3.89481	723	9.76562	12.0697	11.0397	10.1738		723	2.17438	24.5819	2.34985	725	4.34875	7.57599
									1470	11.8675	16.552	0.728607	1469	9.40704	19.5923	8.63647	5.86319	1470	-33.8631		1470	7.61414	13.8969	12.9738	10.2959	1470	12.043	7.82013	15.9645	12.2604		734	9.38797	2.78473	-3.74603	4.22668	733	9.73129	12.1002	11.0245	10.1509		733	2.18201	24.5171	2.388	735	4.31442	7.62558
									1490	11.9286	16.5787	0.778198	1490	9.40704	19.516	8.63647	5.82886	1490	-33.9813		1491	7.90024	13.8893	13.1989	10.0441	1490	11.8866	7.87735	15.8501	12.249		744	9.40323	2.79999	-3.71552	3.98254	743	9.74655	12.1384	11.0168	10.1242		743	2.16675	24.5438	2.45667	745	4.32205	7.61414
									1511	11.9476	16.5596	0.789642	1510	9.4223	19.3253	8.65555	5.82886	1510	-34.2903		1511	7.89642	13.7978	13.0539	10.1204	1511	11.9095	7.93076	15.8195	12.1765		754	9.42612	2.81143	-3.70789	3.76129	754	9.7084	12.188	10.9711	10.1242		753	2.15149	24.5285	2.53296	755	4.31824	7.62558
									1531	11.9629	16.4948	0.774384	1530	9.42612	19.2108	8.67844	5.83267	1531	-37.9982		1531	7.84683	13.7329	13.0119	10.0861	1531	11.9629	7.92694	15.6403	11.982		764	9.41086	2.80762	-3.70026	4.2572	764	9.70459	12.2147	10.9749	10.1433		763	2.15149	24.498	2.60544	765	4.29535	7.65228
									1551	11.9629	16.5253	0.774384	1550	9.42612	19.1956	8.67462	5.81741	1551	-33.5197		1551	7.79724	13.6642	12.8822	10.1051	1551	11.8637	7.94983	15.5525	11.879		774	9.43756	2.82669	-3.67737	3.92151	774	9.67789	12.207	10.952	10.0975		773	2.15149	24.5361	2.6741	775	4.27628	7.63321
													1570	9.38797	19.0163	8.68225	5.79453	1571	-34.3781		1571	7.7858	13.6833	12.7754	10.1662	1571	11.734	7.9689	15.4839	11.6425		784	9.46808	2.83813	-3.66592	3.77655	784	9.6283	12.2375	10.9749	10.0822		783	2.1286	24.5705	2.79617	786	4.27628	7.74002
													1590	9.46426	18.8637	8.6937	5.79453	1591	-34.3513		1591	7.90405	13.7329	12.6076	10.2997	1591	11.7645	8.01086	15.4991	11.6653		794	9.47189	2.85339	-3.64685	3.81851	794	9.63593	12.2795	10.9711	10.0861		793	2.11716	24.5781	2.89917	796	4.27246	7.69424
													1610	9.46808	18.7759	8.70514	5.79071	1611	-34.8892		1611	8.02231	13.8054	12.6343	10.4713	1611	11.6882	8.09097	15.4305	11.673		804	9.47571	2.85339	-3.65067	3.83759	804	9.61304	12.2871	10.9406	10.0937		803	2.14005	24.5781	2.97165	806	4.30679	7.6561
													1631	9.48715	18.6462	8.73947	5.77545	1631	-34.687		1632	8.15582	13.8474	12.4931	10.6544	1631	11.5852	8.13293	15.4419	11.6348		814	9.49478	2.87628	-3.65448	3.95584	814	9.61685	12.2871	10.952	10.0937		814	2.1553	24.5628	3.02887	816	4.26483	7.74002
													1651	9.51767	18.631	8.81577	5.79071				1652	8.29697	13.9847	12.6152	10.9329	1652	11.5013	8.23212	15.4343	11.6539		824	9.52148	2.85339	-3.62396	4.37546	824	9.59015	12.3711	10.9787	10.0746		824	2.16675	24.5743	3.12042	826	4.2572	7.78198
													1671	9.54437	18.5013	8.80814	5.76782				1672	8.47626	14.019	12.5465	11.1504	1672	11.5814	8.27789	15.4381	11.6463		834	9.53293	2.88391	-3.62015	3.90625	834	9.59015	12.3863	10.9901	10.0975		834	2.18964	24.5514	3.20053	836	4.26102	7.76672
													1691	9.56726	18.4555	8.85391	5.7869				1692	8.72421	14.2212	12.7068	11.4708	1692	11.528	8.39615	15.4953	11.6234		844	9.54819	2.88391	-3.6087	4.34494	844	9.58633	12.4702	10.9863	10.0861		844	2.17056	24.5857	3.2959	846	4.23431	7.80106
													1711	9.54819	18.3029	8.88824	5.7869				1712	8.89206	14.3814	12.7678	11.7302	1712	11.4441	8.461	15.5029	11.6692		854	9.57489	2.88773	-3.582	4.39072	854	9.58252	12.4702	10.9596	10.0517		854	2.16675	24.6162	3.38745	856	4.26865	7.72858
													1731	9.62067	18.2533	8.89587	5.81741				1732	9.07898	14.5264	12.7335	12.0239	1732	11.5662	8.51822	15.5373	11.6882		864	9.552	2.91061	-3.55911	4.03976	864	9.57489	12.5008	10.9596	10.0555		864	2.1553	24.5781	3.46756	866	4.26102	7.82013
																					1752	9.24683	14.698	12.764	12.2986	1752	11.4708	8.58688	15.625	11.6844		874	9.5787	2.89917	-3.55148	4.28772	874	9.55963	12.4969	10.9787	10.0479		874	2.17056	24.5934	3.5553	876	4.28391	7.86591
																					1773	9.51385	14.8354	12.7792	12.5465	1772	11.6158	8.70895	15.6937	11.7188		884	9.62448	2.91824	-3.55148	4.11987	884	9.54819	12.5885	10.9901	10.0594		884	2.14386	24.5514	3.61633	886	4.28009	7.88498
																					1793	9.73511	15.049	12.7983	12.7754	1793	11.5929	8.79669	15.7471	11.7226		894	9.62067	2.91443	-3.53241	4.39072	894	9.53293	12.6381	11.0016	10.0441		894	2.13242	24.5285	3.66592	896	4.31824	7.87354
																					1813	9.93347	15.2016	13.0577	13.0157	1813	11.57	8.83102	15.8005	11.7683		904	9.63974	2.91443	-3.54385	4.47464	904	9.50623	12.6495	10.9978	10.0098		904	2.12097	24.5476	3.73077	906	4.31442	7.92313
																					1833	10.1089	15.358	13.1378	13.2599	1833	11.5776	8.92258	15.7814	11.7722		914	9.67407	2.92969	-3.55148	4.32587	914	9.48715	12.7106	11.0168	10.0098		914	2.14386	24.5552	3.75748	917	4.30298	7.93839
																					1853	10.2158	15.4877	13.1035	13.4201	1853	11.5623	9.01031	15.8577	11.7874		925	9.6817	2.92969	-3.53622	4.18091	924	9.49097	12.7678	11.0359	9.99832		924	2.14386	24.5323	3.82233	927	4.29153	7.98798
																					1873	10.4179	15.5716	13.1989	13.5956	1873	11.6348	9.09805	15.9492	11.795		935	9.68552	2.92587	-3.52859	4.08936	934	9.47571	12.7907	11.055	9.99832		934	2.14005	24.5209	4.06265	937	4.30298	7.99561
																					1893	10.5667	15.6975	13.3934	13.7863	1893	11.425	9.17435	15.9378	11.8484		945	9.67026	2.92206	-3.54004	4.47083	944	9.48334	12.8136	11.0626	9.97543		944	2.15912	24.5361	4.18854	947	4.30679	8.03757
																					1913	10.5667	15.7928	13.3476	13.9389	1913	11.5891	9.22012	16.037	11.8523		955	9.69315	2.92587	-3.52478	4.23813	954	9.43756	12.8899	11.0741	9.97543		954	2.10571	24.498	4.13513	957	4.29916	8.05664
																					1934	10.8032	15.8615	13.5345	14.1296	1933	11.5662	9.32312	16.0751	11.879		965	9.71222	2.93732	-3.51715	4.0741	965	9.45663	12.928	11.1008	9.98688		964	2.07901	24.4598	4.0741	967	4.28009	8.02994
																					1954	10.9367	15.976	13.504	14.3013	1954	11.6653	9.38034	16.1057	11.879		975	9.72748	2.93732	-3.51334	4.42123	975	9.44519	12.928	11.0931	9.9678		974	2.07138	24.5209	4.19235	977	4.19235	8.07953
																					1974	11.0016	16.0446	13.649	14.3967	1974	11.5852	9.42993	16.1171	11.879		985	9.73129	2.93732	-3.50189	4.56238	985	9.42993	13.0119	11.1084	9.96017		984	2.04086	24.3912	4.28772	987	4.16946	7.71713
																					1994	11.1427	16.1095	13.5727	14.5454	1994	11.692	9.51385	16.1819	11.898		995	9.76562	2.95258	-3.49045	4.50134	995	9.4223	13.0196	11.0779	9.9411		994	2.02942	24.4064	4.29535	997	4.16946	7.63702
																					2014	11.3678	16.2048	13.7253	14.6713	2014	11.6768	9.59015	16.2773	11.9324		1005	9.76562	2.94876	-3.479	4.49753	1005	9.33838	13.0653	11.0741	9.91821		1004	1.97983	24.4026	4.34875	1007	4.15802	7.60269
																					2034	11.3373	16.2659	13.7863	14.8163	2034	11.7264	9.69315	16.3879	11.9286		1015	9.77707	2.94876	-3.48282	4.56238	1015	9.40704	13.1302	11.1008	9.94492		1014	1.96075	24.353	4.40216	1017	4.13895	7.64465
																					2054	11.4174	16.3536	13.8474	14.8163	2054	11.7073	9.75037	16.4337	11.9514		1025	9.85336	2.98691	-3.44849	4.43268	1025	9.41467	13.34	11.0817	9.99451		1024	1.9455	24.3645	4.4136	1027	4.11606	7.60651
																					2075	11.5852	16.4185	13.7749	14.7209	2074	11.734	9.82666	16.5749	11.9514		1035	9.85336	2.99835	-3.44849	4.16183	1035	9.39941	13.1912	11.0741	10.0174		1035	1.94168	24.3607	4.42123	1038	4.09698	7.62177
																					2095	11.5852	16.51	13.8245	15.0566	2095	11.7874	9.89914	16.6893	11.9743		1045	9.8877	3.00217	-3.44086	4.28772	1045	9.36127	13.2446	11.0817	10.0136		1045	1.93787	24.3149	4.47083	1048	4.0741	7.63321
																					2115	11.6119	16.552	13.813	15.1024	2115	11.5967	9.98306	16.6779	11.9705		1055	9.92966	3.01361	-3.43704	4.22287	1055	9.32312	13.2675	11.0588	9.99451		1055	1.93024	24.3225	4.52042	1058	4.07028	7.5798
																					2135	11.7569	16.5596	13.8283	15.1901	2135	11.8179	10.0594	16.8228	11.9743		1065	9.9678	3.02124	-3.43323	4.15039	1065	9.30023	13.3057	11.0321	9.97543		1065	1.93024	24.3073	4.5433	1068	4.05121	7.5798
																					2155	11.7569	16.5825	13.9046	15.2435	2155	11.7722	10.1318	16.8152	12.001		1075	9.9678	3.0098	-3.42178	4.48608	1075	9.25827	13.3171	11.013	9.94873		1075	1.9455	24.2653	4.56619	1078	4.03214	7.5798
																					2175	11.8675	16.5863	13.916	15.2969	2175	11.8828	10.2119	16.922	12.001		1085	10.006	3.02124	-3.41797	4.66537	1085	9.25446	13.3286	11.0283	9.96399		1085	1.94168	24.353	4.56238	1088	4.02069	7.61795
																					2195	11.9286	16.6588	13.8321	15.3427	2195	11.8752	10.2806	17.0441	12.0239		1095	9.96017	3.02505	-3.4256	4.61197	1095	9.22394	13.3591	11.0016	10.0021		1095	1.93405	24.2615	4.50134	1098	4.02451	7.60651
																					2216	11.9095	16.6817	13.9084	15.4648	2215	11.9781	10.334	17.0555	12.043		1106	9.97162	3.0098	-3.44849	4.26102	1105	9.22012	13.4277	10.994	9.96399		1105	1.91498	24.2691	5.1384	1108	4.00543	7.65228
																					2236	12.0239	16.7503	13.8321	15.583	2236	11.9629	10.4294	17.1471	12.0392		1116	10.0288	3.0365	-3.43323	4.35638	1115	9.19724	13.4354	10.9787	9.92584		1115	1.93405	24.25	5.29099	1118	4.01306	7.62558
																					2256	12.0277	16.8152	13.855	15.7051	2256	11.795	10.498	17.2348	12.0392		1126	10.025	3.02505	-3.44086	4.68826	1125	9.19724	13.4583	10.9634	9.91058		1125	1.87683	24.2805	5.34821	1128	4.02069	7.61414
																					2276	12.1231	16.8991	13.9542	15.7967	2276	12.0239	10.601	17.2043	12.0811		1136	10.0174	3.01361	-3.4523	4.68063	1135	9.17435	13.6414	10.9787	9.91058		1135	1.87683	24.2653	5.35583	1138	4.00925	7.68661
																					2296	12.1422	16.9067	13.9084	15.8997	2296	11.94	10.6583	17.2539	12.1117		1146	10.0288	3.00217	-3.46375	4.65393	1145	9.15527	13.5384	10.9634	9.8877		1145	1.88065	24.2348	5.34821	1148	4.01306	7.72476
																					2316	12.1651	16.9067	13.9236	15.9454	2316	12.1193	10.7269	17.3759	12.1193		1156	10.0021	2.98691	-3.45612	4.69208	1155	9.13239	13.5384	10.952	9.88007		1155	1.87683	24.2615	5.30243	1158	4.2572	7.7095
																					2336	12.2681	16.9373	14.0381	15.9874	2336	12.0354	10.8185	17.3607	12.1078		1166	10.0136	2.97546	-3.44467	4.67682	1166	9.14383	13.6185	10.952	9.88388		1165	1.88065	24.2233	5.31769	1169	5.68008	7.72476
																					2357	12.291	16.9373	14.0572	15.9874	2356	12.1956	10.9062	17.437	12.1002		1176	9.99832	2.98691	-3.44849	4.68445	1176	9.14001	13.5956	10.9444	9.88388		1175	1.85776	24.1966	5.35202	1179	6.01578	8.05664
																					2377	12.3901	16.964	13.9847	15.9988							1186	9.99069	2.99072	-3.44086	4.70352	1186	9.1095	13.6566	10.9673	9.8877		1185	1.85013	24.2615	5.40924	1189	6.18362	9.02176
																					2397	12.3672	17.0288	14.1106	16.037							1196	9.99832	2.99072	-3.44467	4.59671	1196	9.10187	13.71	10.9558	9.85336		1195	1.93024	24.2844	5.4245	1199	6.29807	9.49097
																					2417	12.4893	17.0555	14.2517	16.0408							1206	9.97543	3.00217	-3.44086	4.61197	1206	9.09424	13.752	10.9482	9.87244		1205	2.43759	25.4211	5.56946	1209	6.39725	9.76181
																					2437	12.5084	17.1013	14.2326	16.0217							1216	10.0021	2.99835	-3.43704	4.76074	1216	9.09805	13.7901	10.9482	9.86099		1215	2.71606	26.4244	6.17218	1219	6.40488	10.1509
																					2457	12.4664	17.1928	14.2212	16.0255							1226	10.006	3.02505	-3.41034	4.26865	1226	9.11713	13.7825	10.9406	9.84573		1225	2.88391	26.8135	6.58417	1229	6.4621	10.0975
																					2477	12.5504	17.2081	14.1411	16.0332							1236	9.98688	3.02124	-3.41797	4.75693	1236	9.08279	13.8435	10.9177	9.84192		1235	2.99072	27.0233	6.86264	1239	6.5155	10.1547
																					2498	12.5504	17.2501	14.2555	16.0866							1246	9.97162	3.02124	-3.41797	4.73785	1246	9.05609	13.8893	10.9444	9.84955		1245	3.12042	27.1301	7.01523	1249	6.52313	10.2234
																					2518	12.5198	17.2462	14.1563	16.0942							1256	9.97543	3.02505	-3.42178	4.35638	1256	9.08661	13.8435	10.9253	9.80377		1256	3.13568	27.2636	7.17163	1259	6.52695	10.3226
																					2538	12.6457	17.2958	14.2746	16.1133							1266	9.9678	3.01743	-3.4256	4.85229	1266	9.04465	14.0991	10.9291	9.81522		1266	3.17383	27.3972	7.30133	1269	6.54221	10.3989
																					2558	12.6572	17.2997	14.3852	16.1476							1276	9.99832	3.04413	-3.41034	4.51279	1276	9.04465	13.9961	10.9329	9.81522		1276	3.23868	27.3514	7.38907	1280	6.56509	10.5515
																					2578	12.7563	17.3531	14.3013	16.1552							1286	10.0021	3.05939	-3.38745	4.34494	1286	9.02176	14.0419	10.9634	9.82666		1286	3.27682	27.3705	7.47681	1290	6.56891	10.5667
																					2598	12.7411	17.3607	14.3738	16.2086							1296	10.0174	3.05939	-3.37219	4.43649	1296	9.02557	14.0533	10.9406	9.78088		1296	3.2959	27.3895	7.53784	1300	6.58417	10.5286
																					2618	12.7182	17.3798	14.4768	16.2086							1307	10.0098	3.07846	-3.35693	4.56619	1306	9.41086	14.0495	10.9482	9.79233		1306	3.23486	27.5116	7.63702	1310	6.59943	10.6621
																					2639	12.8326	17.4599	14.4958	16.2315							1317	9.99069	3.07846	-3.35312	4.87137	1316	11.1122	14.1678	10.9596	9.77325		1316	3.16238	27.42	7.66373	1320	6.60324	10.807
																					2659	12.8059	17.4599	14.492	16.2621							1327	9.99451	3.07846	-3.35693	4.81415	1326	11.4479	15.2969	10.9291	9.77325		1326	3.10898	27.3819	7.7095	1330	6.6452	10.704
																					2679	12.9128	17.4942	14.473	16.3002							1337	10.0174	3.09753	-3.35693	4.41742	1336	11.673	15.667	11.4479	9.74655		1336	3.0632	27.3552	7.72476	1340	6.6452	10.7231
																					2699	12.8937	17.5552	14.5798	16.3155							1347	10.0174	3.10135	-3.34549	4.76074	1346	11.9247	15.9378	12.2566	10.067		1346	3.00598	27.3705	7.73239	1350	6.69098	10.8261
																					2719	12.9013	17.5552	14.6484	16.3383							1357	10.0212	3.10135	-3.36075	4.91333	1356	12.1727	16.1285	12.5504	10.746		1356	2.96021	27.3972	7.72858	1360	6.73676	10.8604
																					2739	13.0424	17.6163	14.6332	16.3727							1367	10.0288	3.11279	-3.36075	4.75693	1366	12.3253	16.243	12.7144	10.8948		1366	2.92587	27.3819	7.74002	1370	6.76727	10.9825
																					2759	13.0043	17.6544	14.7972	16.4223							1377	10.0174	3.11661	-3.37219	4.84085	1377	12.4245	16.4299	12.8365	11.0016		1376	2.91443	27.3743	7.72858	1380	6.7749	10.8376
																					2780	13.0959	17.6926	14.8163	16.4528							1387	10.0212	3.13568	-3.37219	4.9324	1387	12.4893	16.5024	12.9662	11.0474		1386	2.95258	27.462	7.75909	1391	6.80923	10.9024
																					2800	13.1035	17.7078	14.7629	16.4337							1397	10.0212	3.15094	-3.37601	4.56238	1397	12.516	16.7198	13.0539	11.1351		1396	3.07083	27.3705	7.74002	1401	6.83594	11.0207
																					2820	13.0234	17.7307	14.8277	16.4299							1407	10.0174	3.14331	-3.37982	5.06592	1407	12.5847	16.7809	13.0615	11.1542		1406	3.17764	27.3285	7.75146	1411	6.86264	10.9711
																					2840	13.134	17.7841	14.8315	16.4299							1417	10.0136	3.1395	-3.47137	5.00107	1417	12.5656	16.8457	13.0882	11.2305		1416	3.24249	27.3514	7.76672	1421	6.90842	10.9596
																																1427	10.0441	3.16238	-3.42178	4.82178	1427	12.5732	16.9907	13.0424	11.2572		1426	3.18527	27.359	7.80487	1431	6.88934	11.1198
																																1437	10.0288	3.15857	-3.3989	4.95529	1437	12.5923	17.0746	13.0615	11.3068		1436	3.21198	27.3094	7.84302	1441	7.01904	11.0092
																																1447	10.0327	3.16238	-3.37601	4.97437	1447	12.6648	17.1127	13.0348	11.2839		1446	3.21198	27.3018	7.88116	1451	7.04193	11.055
																																1457	10.025	3.17001	-3.35693	4.62723	1457	12.6152	17.1585	13.0043	11.2801		1456	3.22723	27.3094	7.96127	1461	7.08771	11.1389
																																1467	10.0441	3.17001	-3.36838	5.14221	1467	12.7258	17.292	13.0234	11.3144		1467	3.25012	27.2751	8.06427	1471	7.1106	11.1847
																																1477	10.0365	3.21198	-3.35312	4.73404	1477	12.6534	17.3111	13.0119	11.2343		1477	3.23868	27.2789	8.32367	1481	7.15256	11.2534
																																1488	10.0632	3.22342	-3.3493	4.71497	1487	12.6953	17.4332	13.0043	11.2114		1487	3.23486	27.2942	8.64029	1492	7.20215	11.2419
																																1498	10.0555	3.22342	-3.35312	4.97818	1497	12.7335	17.4789	13.0119	11.2305		1497	3.20053	27.3628	8.75092	1502	7.22122	11.2762
																																1508	10.0822	3.24249	-3.35693	4.92859	1507	12.7678	17.5819	13.0043	11.2076		1507	3.18527	27.3361	8.70132	1512	7.23648	11.322
																																1518	10.0517	3.25394	-3.36838	5.17273	1517	12.825	17.6735	13.0692	11.1542		1517	3.17764	27.3247	8.62885	1522	7.27844	11.3678
																																1528	10.0555	3.2692	-3.3493	4.81415	1527	12.7983	17.7727	13.073	11.2038		1527	3.18527	27.2484	8.62885	1532	7.32803	11.4288
																																1538	10.0937	3.26538	-3.3493	5.12695	1538	12.825	17.8642	13.0692	11.2114		1537	3.22723	27.1797	8.55255	1542	7.36618	11.364
																																1548	10.0708	3.28064	-3.33405	5.20325	1548	12.8555	17.9634	13.1073	11.1885		1547	3.23105	27.0996	8.60596	1552	7.37381	11.4403
																																1558	10.1089	3.29208	-3.33405	4.80652	1558	12.8746	18.0016	13.0768	11.1809		1557	3.21198	27.0653	8.62122	1562	7.38525	11.5814
																																1568	10.1013	3.29208	-3.34167	5.34058	1568	12.8708	18.1007	13.1111	11.1847		1567	3.23868	27.0424	8.64792	1572	7.43103	11.4288
																																1578	10.1318	3.30353	-3.34167	4.879	1578	12.9089	18.1274	13.1149	11.1847		1577	3.24249	27.0691	8.66318	1582	7.45773	11.4365
																																1588	10.1357	3.31879	-3.33786	4.82178	1588	12.9204	18.364	13.1187	11.1847		1587	3.24249	27.0424	8.68225	1592	7.48825	11.4403
																																1598	10.1547	3.31879	-3.34549	5.04303	1598	12.9623	18.3945	13.134	11.1542		1597	3.24249	26.9852	8.67844	1603	7.49588	11.4746
																																1608	10.1662	3.31116	-3.35312	5.28336	1608	12.9967	18.4784	13.1454	11.1656		1607	3.24249	26.9661	8.66318	1613	7.48825	11.5013
																																1618	10.2005	3.31497	-3.35693	5.42068	1618	12.9967	18.6577	13.1607	11.1275		1617	3.23868	27.0386	8.83102
																																1628	10.2158	3.31879	-3.36456	5.39398	1628	13.0157	18.6882	13.176	11.1389		1627	3.23486	27.0004	8.9798
																																1638	10.2425	3.33405	-3.36075	4.95911	1638	13.0272	18.7683	13.195	11.1198		1638	3.24249	26.9661	9.05991
																																1648	10.2501	3.32642	-3.36075	4.98962	1648	13.0653	18.8484	13.2256	11.1351		1648	3.26157	26.9623	9.04846
																																1658	10.2577	3.3226	-3.35693	5.34439	1658	13.0844	18.9896	13.2332	11.1389		1658	3.28064	26.9051	9.04083
																																1668	10.273	3.31879	-3.35312	5.50079	1668	13.1035	19.0964	13.2599	11.1542		1668	3.30734	26.8669	9.1629
																																1679	13.5384	3.61633	-3.36838	5.52368	1678	13.1493	19.0887	13.2408	11.1542		1678	3.29971	26.9241	9.07516
																																1689	14.122	5.31006	-1.60217	5.48553	1688	13.2027	19.3024	13.2446	11.1237		1688	3.28445	26.8974	9.07516
																																1699	14.2822	5.74112	-0.713348	7.061	1699	13.2027	19.3863	13.2828	11.1542		1698	3.33786	26.8402	9.04083
																																1709	14.3356	5.88989	-0.549316	7.59506	1709	13.2103	19.4054	13.2866	11.158		1708	3.34549	26.825	9.01413
																																1719	14.389	6.01959	-0.465393	7.78961	1719	13.2408	19.4969	13.3591	11.1313		1718	3.31116	26.8059	8.9798
																																1729	14.4119	6.11877	-0.358582	8.0452	1729	13.2866	19.6266	13.3781	11.2		1728	3.39508	26.7563	8.94165
																																1739	14.4386	6.24466	-0.259399	8.31604	1739	13.2675	19.722	13.3476	11.1923		1738	3.34167	26.7143	8.9035
																																1749	14.4386	6.31332	-0.190735	8.5907	1749	13.3057	19.8174	13.3667	11.2076		1748	3.33023	26.68	8.8501
																																1759	14.4386	6.43158	-0.144958	8.7204	1759	13.3095	19.886	13.4239	11.219		1758	3.30353	26.6418	8.82721
																																1769	14.4539	6.43921	-0.152588	8.83102	1769	13.3514	20.0272	13.4659	11.2228		1768	3.32642	26.6533	8.85391
																																1779	14.4539	6.50406	-0.175476	8.66699	1779	13.3553	20.1263	13.4773	11.2534		1778	3.28445	26.6304	8.88443
																																1789	14.5035	6.5155	-0.217438	8.72421	1789	13.382	20.2103	13.4621	11.2801		1788	3.25012	26.6113	8.89587
																																1799	14.4768	6.53839	-0.259399	8.76617	1799	13.3934	20.3094	13.4735	11.2495		1799	3.28827	26.6342	8.91876
																																1809	14.4844	6.57272	-0.297546	8.32748	1809	13.4468	20.3323	13.4697	11.2648		1809	3.23105	26.6457	8.9035
																																1819	14.4768	6.54984	-0.347137	8.98743	1819	13.3972	20.504	13.5155	11.2686
																																1829	14.4997	6.57272	-0.38147	8.32748	1829	13.4125	20.5536	13.5078	11.2953
																																1839	14.4958	6.54984	-0.434875	8.8768	1839	13.4544	20.6337	13.5002	11.3106
																																1849	14.5111	6.54602	-0.465393	8.86154	1849	13.4468	20.7291	13.5651	11.3564
																																1860	14.5416	6.58417	-0.476837	8.21686	1859	13.4964	20.7825	13.5536	11.322
																																1870	14.5607	6.58417	-0.514984	8.91495	1870	13.5117	20.8549	13.607	11.3297
																																1880	14.5645	6.60706	-0.545502	8.67844	1880	13.5117	20.9427	13.5994	11.3144
																																1890	14.5912	6.59943	-0.56076	8.62503	1890	13.5498	21.0457	13.607	11.3602
																																1900	14.5721	6.62994	-0.591278	8.80432	1900	13.5422	21.0648	13.6147	11.3068
																																1910	14.6103	6.6185	-0.587463	8.52585	1910	13.6375	21.2402	13.6375	11.3068
																																1920	14.6217	6.63376	-0.610352	8.80814	1920	13.7062	21.3051	13.6948	11.3335
																																1930	14.6332	6.63757	-0.614166	8.83865	1930	13.6108	21.4233	13.6795	11.3335
																																1940	14.6713	6.67572	-0.637054	8.35419	1940	13.6528	21.4348	13.7177	11.3335
																																1950	14.6675	6.67572	-0.637054	8.30078	1950	13.7482	21.7438	13.6948	11.3106
																																1960	14.679	6.67572	-0.656128	8.93784	1960	13.6871	21.6026	13.7863	11.3106
																																1970	14.7324	6.69861	-0.667572	8.25119	1970	13.6833	21.6866	13.7062	11.3258
																																1980	14.7591	6.69479	-0.675201	8.6937	1980	13.6909	21.7667	13.7901	11.3449
																																1990	14.7438	6.71387	-0.701904	8.81958	1990	13.6833	21.8773	13.7749	11.3716
																																2000	14.7934	6.73676	-0.713348	8.564	2000	13.7138	21.9727	13.8092	11.3602
																																2010	14.8239	6.74438	-0.736237	8.47244	2010	13.752	22.0108	13.8092	11.3678
																																2020	14.8277	6.7749	-0.751495	8.6441	2020	13.7253	22.1252	13.8588	11.3335
																																2030	14.8697	6.79779	-0.747681	8.27789	2030	13.7482	22.0985	13.8283	11.3449
																																2041	14.8773	6.86264	-0.751495	8.31223	2040	13.7405	22.2244	13.8474	11.3144
																																2051	14.9078	6.86646	-0.75531	8.66318	2050	13.7634	22.3427	13.8626	11.3029
																																2061	14.9307	6.8512	-0.740051	8.79669	2060	13.7939	22.419	14.0991	11.425
																																2071	14.9307	6.91605	-0.759125	8.461	2070	13.813	22.377	13.916	11.322
																																2081	14.9536	6.95801	-0.75531	8.28552	2081	13.7939	22.5677	13.9046	11.1809
																																2091	14.9994	6.97327	-0.743866	8.31604	2091	13.8092	22.5487	13.9046	11.322
																																2101	15.0185	7.02286	-0.747681	8.41522	2101	13.8321	22.7127	13.9236	11.3297
																																2111	15.007	7.05719	-0.762939	8.24738	2111	13.855	22.7509	13.9236	11.3792
																																2121	15.0146	7.08771	-0.762939	8.35419	2121	13.8359	22.7165	13.9503	11.3945
																																2131	15.0337	7.12967	-0.774384	8.24356	2131	13.8588	22.747	13.9923	11.3602
																																2141	15.0223	7.15637	-0.774384	8.80432	2141	13.8779	23.0064	14.0457	11.3487
																																2151	15.0604	7.20978	-0.770569	8.50296	2151	13.958	23.0637	14.0228	11.3678
																																2161	15.0681	7.21741	-0.778198	8.30841
																																2171	15.0833	7.22885	-0.774384	8.49915
																																2181	15.1138	7.267	-0.797272	8.73947
																																2191	15.1176	7.267	-0.793457	8.97217
																																2202	15.152	7.33566	-0.789642	8.40378
																																2212	15.1405	7.30515	-0.793457	9.0332
																																2222	15.1787	7.33948	-0.782013	8.43048
																																2232	15.1749	7.40051	-0.801086	8.87299
																																2242	15.1939	7.41959	-0.808716	9.01031
																																2252	15.1939	7.46155	-0.793457	8.43048
																																2262	15.1978	7.45392	-0.801086	8.88062
																																2272	15.213	7.49588	-0.804901	9.18198
																																2282	15.2283	7.53403	-0.816345	9.09805
																																2292	15.2435	7.55692	-0.827789	9.05609
																																2302	15.2473	7.5798	-0.839233	9.10187
																																2312	15.2245	7.61032	-0.858307	9.06754
																																2322	15.2435	7.65228	-0.862122	8.52203
																																2332	15.2664	7.67899	-0.865936	8.70895
																																2342	15.2855	7.69043	-0.892639	8.91495
																																2352	15.2702	7.72476	-0.88501	8.51059
																																2363	15.2931	7.74765	-0.900269	8.84247
																																2373	15.3084	7.77817	-0.900269	8.96072
																																2383	15.3542	7.80869	-0.919342	8.57544
																																2393	15.3656	7.83157	-0.930786	9.18961
																																2403	15.3999	7.85828	-0.934601	8.6937
																																2413	15.3961	7.90405	-0.980377	8.41522
																																2423	15.419	7.9422	-0.968933	8.72421
																																2433	15.4152	7.93457	-0.988007	9.14001
																																2443	15.4457	7.96127	-0.995636	8.89206
																																2453	15.4648	8.01468	-1.00708	8.89206
																																2463	15.4648	8.01086	-1.01852	8.81577
																																2473	15.5029	8.04901	-1.0376	8.64792
																																2483	15.5487	8.08716	-1.0376	8.50296
																																2493	15.5067	8.08334	-1.02615	8.58688
																																2503	15.5411	8.10242	-1.01852	9.1629
																																2514	15.5487	8.11768	-1.01852	8.57544
																																2524	15.564	8.12531	-1.01471	9.15909
																																2534	15.5754	8.15964	-1.01089	8.97217
																																2544	15.6021	8.1749	-0.991821	9.07135
																																2554	15.5869	8.21686	-0.995636	8.94928
																																2564	15.625	8.28552	-0.995636	8.74329
																																2574	15.6059	8.31985	-1.00327	8.67081
[truncated: 5 more columns]

## Sheet: Figure6
Figure 6A									Figure 6A Time Course																											Figure 6B Time Course													Figure 6C Time Course
s side GdCl3(30μM)-Distal Ileum m side(5mM Gln)									s side GdCl3-Gln														s side GdCl3-Gln													05/05/2020					05/06/2020			05/06/2020					08/16/2020
Time	Group	Tissue No.	Isc(min)	Isc(max)	max-min(μA)	Isc(μA/cm2)			08/04/2020					08/04/2020				08/12/2020					08/12/2020				08/12/2020				08/12/2020					Time(s)	I-1	I-2	I-3	I-4	Time(s)	I-1	I-2	Time(s)	I-1	I-2	I-3		Time(s)
08/04/2020	1	1ctrl	7.23	9.49	2.26	28.25			Time(s)	I-1	I-2	I-3	I-4	Time(s)	I-1	I-2	I-3	Time(s)	I-1	I-2	I-3	I-4	Time(s)	I-1	I-2	I-3	Time(s)	I-1	I-2	I-3	Time(s)	I-1	I-2	I-3		0	4.09698	4.71497	4.11987	3.60107	0	2.63977	2.30408	0	5.50079	6.37054	5.56183		0
		2	7.77	8.99	1.22	15.25			0	10.3912	10.1929	7.49969	1.44958	0	12.3367	12.9242	-1.11389	0	7.46155	5.69916	14.2059	6.49261	0	11.7645	7.82013	13.8245	0	5.50842	1.26648	5.47791	0	11.7645	7.82013	13.8245		20	3.9978	4.5929	4.00162	3.45993	21	2.54059	2.1553	20	5.38254	6.34384	5.44739		10
		3	6.54	8.5	1.96	24.5			10	10.2234	10.0594	7.27081	1.40762	10	12.2185	12.8555	-1.24741	10	7.33948	5.61142	14.0877	6.36292	10	11.6539	7.72095	13.6108	2	5.4245	1.15967	5.35965	10	11.6539	7.72095	13.6108		40	4.00925	4.54712	3.99399	3.43323	41	2.5444	2.1286	40	5.44357	6.27518	5.4245		20
		4	-2.59	-1.4	1.19	14.875			20	10.1585	10.0365	7.26318	1.4534	20	12.2299	12.7335	-1.27029	20	7.34329	5.60379	14.0305	6.35147	20	11.5891	7.65991	13.6566	12	5.41306	1.17874	5.43976	20	11.5891	7.65991	13.6566		61	3.9978	4.5166	4.00543	3.38745	61	2.57111	2.09427	60	5.45883	6.31714	5.42068		30
08/04/2020	2	1ctrl	12.11	14.59	2.48	31			30	10.0861	9.99069	7.36237	1.46866	30	12.2185	12.6228	-1.30463	30	7.37762	5.58853	13.9694	6.34384	30	11.5013	7.74765	13.5651	22	5.3978	1.20926	5.53513	30	11.5013	7.74765	13.5651		81	3.98254	4.50897	4.00162	3.35312	81	2.64359	2.06757	80	5.47409	6.27899	5.40924		40
		2	13.9	15.53	1.63	20.375			40	10.0136	9.94492	7.30896	1.48392	40	12.2337	12.6648	-1.28555	40	7.37381	5.59616	13.9236	6.32858	40	11.467	7.70569	13.5651	32	5.39017	1.23215	5.75256	40	11.467	7.70569	13.5651		101	3.98254	4.47845	3.99017	3.2959	101	2.6741	2.04849	100	5.48553	6.29044	5.35965		50
		3	-0.21	0.14	0.35	4.375			50	9.96017	9.93347	7.2937	1.48773	50	12.2261	12.6991	-1.25504	50	7.40051	5.60379	13.9046	6.32858	50	11.4212	7.59125	13.5345	42	5.38254	1.24741	6.30569	50	11.4212	7.59125	13.5345		121	3.9978	4.45557	4.01306	3.2692	121	2.69699	1.99509	120	5.49316	6.30569	5.34821		60
		1ctrl	6.1	10.51	4.41	55.125			60	9.89532	9.91058	7.41196	1.46103	60	12.2566	12.6457	-1.23596	60	7.41959	5.61523	13.8779	6.33621	61	11.3907	7.68661	13.4544	52	5.36728	1.26648	6.9809	61	11.3907	7.68661	13.4544		141	4.02069	4.42505	4.02069	3.24249	141	2.73895	1.9722	140	5.56183	6.3324	5.37491		70
08/04/2020		2	4.28	4.82	0.54	6.75			70	9.83429	9.90677	7.33948	1.42288	71	12.2833	12.7754	-1.20163	70	7.3967	5.62286	13.7939	6.3324	71	11.3487	7.81631	13.504	62	5.35965	1.28555	7.34329	71	11.3487	7.81631	13.504		161	4.01306	4.42123	4.00162	3.20435	162	2.75421	1.95694	161	5.60379	6.34003	5.37491		80
		3	13.03	15.93	2.9	36.25			80	9.77707	9.8877	7.24411	1.37329	81	12.2375	12.8479	-1.17493	80	7.40814	5.60379	13.7787	6.34384	81	11.3602	7.72476	13.3896	72	5.35965	1.30844	6.43539	81	11.3602	7.72476	13.3896		181	4.02832	4.40216	3.99399	3.18909	182	2.78854	1.93787	181	5.6076	6.29807	5.34439		90
		4	6.78	8.33	1.55	19.375			90	9.71603	9.83429	7.28607	1.33133	91	12.2604	12.722	-1.17493	90	7.46536	5.59616	13.7711	6.34766	91	11.322	7.7095	13.4697	82	5.34058	1.31989	7.74384	91	11.322	7.7095	13.4697		202	4.03214	4.42123	4.01306	3.16238	202	2.79236	1.90735	201	5.58853	6.35529	5.34439		100
									100	9.65118	9.80377	7.14874	1.27792	101	12.2604	12.7563	-1.13297	100	7.43103	5.5809	13.7482	6.35529	101	11.2762	7.79724	13.3934	92	5.32532	1.33896	7.70187	101	11.2762	7.79724	13.3934		222	4.04358	4.42886	4.02832	3.12805	222	2.78854	1.85776	221	5.55038	6.30951	5.33676		111
m side GdCl3(30μM)-Distal Ileum m side(5mM Gln)									111	9.60541	9.79996	7.17545	1.23215	111	12.2299	12.7563	-1.14822	110	7.4234	5.58472	13.6986	6.35147	111	11.2305	7.82776	13.3896	102	5.31387	1.36566	7.73621	111	11.2305	7.82776	13.3896		242	4.05121	4.43649	4.00543	3.12042	242	2.73132	1.78146	241	5.53513	6.34384	5.34058		121
Time	Group	Tissue No.	Isc(min)	Isc(max)	max-min(μA)	Isc(μA/cm2)			121	9.552	9.76562	7.09534	1.18256	121	12.2643	12.7716	-1.10245	120	7.42722	5.5809	13.6642	6.34003	121	11.1847	7.80487	13.3781	112	5.30243	1.39236	7.77054	121	11.1847	7.80487	13.3781		262	4.05502	4.42886	4.05121	3.08228	262	2.73514	1.70135	261	5.50079	6.34766	5.34821		131
08/12/2020	1	1ctrl	5.87	8.59	2.72	34			131	9.49097	9.71985	7.11823	1.12534	131	12.2528	12.5046	-1.04904	130	7.41196	5.58472	13.6566	6.32858	131	11.1084	7.73239	13.3133	122	5.30624	1.41525	7.7095	131	11.1084	7.73239	13.3133		282	4.03214	4.41742	4.00162	3.04794	282	2.77328	1.69373	282	5.47791	6.35147	5.35583		141
		2	-4.22	0.44	4.66	58.25			141	9.44519	9.69315	7.06863	1.08719	141	12.2223	12.6953	-0.991821	140	7.39288	5.59616	13.7405	6.3324	141	11.1542	7.73621	13.3438	132	5.30243	1.43814	7.75909	141	11.1542	7.73621	13.3438		302	4.05121	4.39072	4.03595	3.04413	303	2.79999	1.64795	302	5.41687	6.34766	5.34439		151
		3	7.1	8.83	1.73	21.625			151	9.39178	9.67789	7.13348	1.04523	151	12.249	12.6839	-0.961304	150	7.39288	5.59235	13.7596	6.32858	151	11.1275	7.70187	13.2904	142	5.30243	1.45721	7.75146	151	11.1275	7.70187	13.2904		322	4.0741	4.40216	4.07028	3.05939	323	2.80762	1.65558	322	5.42068	6.35147	5.31006		161
08/12/2020	2	1ctrl	4.98	6.24	1.26	15.75			161	9.33075	9.62067	7.12585	0.988007	161	12.2261	12.5275	-0.907898	160	7.36618	5.60379	13.7711	6.34003	161	11.1313	7.72858	13.3247	152	5.30243	1.4801	7.78198	161	11.1313	7.72858	13.3247		343	4.0741	4.40216	4.10461	3.04031	343	2.8038	1.65939	342	5.35965	6.36292	5.29099		171
		2	2.22	4.51	2.29	28.625			171	9.28497	9.60541	6.93893	0.94223	171	12.2299	12.6038	-0.854492	170	7.35474	5.6076	13.7444	6.32477	171	11.1122	7.62558	13.2637	162	5.29861	1.50299	7.8125	171	11.1122	7.62558	13.2637		363	4.07028	4.37164	4.13132	3.0098	363	2.81143	1.62888	362	5.3978	6.39343	5.27954		181
		3	9.25	10.54	1.29	16.125			181	9.21631	9.58252	7.0343	0.907898	181	12.207	12.7182	-0.804901	180	7.41959	5.59235	13.6795	6.31714	181	11.1046	7.56454	13.2408	172	5.30243	1.51062	7.84302	181	11.1046	7.56454	13.2408		383	4.08936	4.39453	4.15039	3.02124	383	2.81143	1.62506	382	5.37109	6.38962	5.24902		191
08/12/2020	3	1ctrl	10.76	14.79	4.03	50.375			191	9.17816	9.53293	7.15256	0.88501	191	12.1765	12.5122	-0.740051	191	7.34711	5.59998	13.7062	6.31714	191	11.0855	7.46536	13.2904	182	5.2948	1.53351	7.85446	191	11.0855	7.46536	13.2904		403	4.08173	4.34494	4.17328	3.02887	403	2.82669	1.60599	402	5.35583	6.43921	5.24139		201
		2	9.12	13.89	4.77	59.625			201	9.14001	9.54819	6.89316	0.839233	201	12.1994	12.7258	-0.667572	201	7.34711	5.58853	13.6719	6.31714	201	11.0016	7.42722	13.1836	192	5.30624	1.54877	7.87735	201	11.0016	7.42722	13.1836		423	4.07028	4.32587	4.19235	3.02124	423	2.86865	1.60217	423	5.34439	6.49643	5.21851		211
		3	12.21	15.53	3.32	41.5			211	9.10568	9.50241	6.88171	0.808716	211	12.1651	12.6953	-0.614166	211	7.35092	5.59616	13.5803	6.30951	211	10.9367	7.43866	13.2065	202	5.2948	1.56403	7.88498	211	10.9367	7.43866	13.2065		443	4.07791	4.30298	4.23431	2.99072	444	2.86484	1.54114	443	5.34821	6.54984	5.21469		221
Figure 6B									221	9.04846	9.48334	6.96182	0.759125	221	12.1651	12.5809	-0.572205	221	7.32803	5.59616	13.6147	6.31714	221	10.9482	7.49207	13.1187	212	5.29099	1.57547	7.91931	221	10.9482	7.49207	13.1187		463	4.07028	4.29535	4.2572	3.00598	464	2.87628	1.49155	463	5.32532	6.58417	5.21469		231
s side YM-58483(0.3μM)-Distal Ileum m side(25mM Gln)									231	9.02557	9.47571	6.87408	0.740051	231	12.1269	12.6648	-0.518799	231	7.31659	5.59616	13.5994	6.31714	231	10.8795	7.49969	13.0577	223	5.29099	1.59454	7.93457	231	10.8795	7.49969	13.0577		484	4.0741	4.31442	4.27246	2.99454	484	2.91061	1.51443	483	5.34821	6.61087	5.19562		241
Time	Group	Tissue No.	Isc(min)	Isc(max)	max-min(μA)	Isc(μA/cm2)			241	8.99124	9.45282	6.99234	0.717163	241	12.1384	12.886	-0.465393	241	7.33185	5.54657	13.5918	6.33621	241	10.7918	7.42722	13.0577	233	5.28717	1.61743	7.91168	241	10.7918	7.42722	13.0577		504	4.05884	4.28772	4.31061	2.99454	504	2.91443	1.46866	503	5.35583	6.62613	5.20325		251
05/05/2020	1	1ctrl	3.96	10.54	6.58	82.25			251	8.96454	9.40704	6.99234	0.675201	251	12.146	12.7487	-0.431061	251	7.30133	5.50461	13.5078	6.32095	251	10.8147	7.37762	12.9814	243	5.25665	1.62125	7.88116	251	10.8147	7.37762	12.9814		524	4.08173	4.29916	4.32587	2.99072	524	2.91824	1.39999	523	5.31769	6.63376	5.17654		261
		2	3.73	8.29	4.56	57			261	8.94165	9.39941	6.87027	0.648499	261	12.1231	12.9356	-0.400543	261	7.46918	5.57327	13.4811	6.30188	261	10.7613	7.39288	13.0043	253	5.26428	1.64795	7.88498	261	10.7613	7.39288	13.0043		544	4.09698	4.28391	4.37164	3.01361	544	2.95258	1.36185	543	5.31006	6.61469	5.18036		271
		3	4.3	4.99	0.69	8.625			271	8.91113	9.38416	6.84738	0.614166	271	12.1193	12.8403	-0.38147	271	7.44629	5.53131	13.4735	6.30951	272	10.7803	7.31659	12.9395	263	5.25665	1.66321	7.90405	272	10.7803	7.31659	12.9395		564	4.08936	4.29153	4.3602	2.98691	564	2.94876	1.33896	564	5.28717	6.64139	5.1651		281
		4	3.21	9.08	5.87	73.375			281	8.88062	9.33075	6.88171	0.583649	281	12.0964	12.8899	-0.339508	281	7.45392	5.53131	13.504	6.29425	282	10.8109	7.43103	12.9776	273	5.25284	1.67084	7.94601	282	10.8109	7.43103	12.9776		584	4.10461	4.24957	4.39453	2.98691	584	2.97546	1.27411	584	5.27954	6.65665	5.1651		291
05/06/2020	2	1	2.5	6.12	3.62	45.25			291	8.86917	9.33075	6.74057	0.541687	292	12.0773	12.8059	-0.305176	291	7.50351	5.50842	13.5269	6.30951	292	10.891	7.33185	12.9662	283	5.24902	1.68228	7.9689	292	10.891	7.33185	12.9662		604	4.11224	4.18854	4.41742	2.97928	605	2.96783	1.26266	604	5.27573	6.67572	5.1918		301
		2	-0.25	0.93	1.18	14.75			301	8.84247	9.30023	6.73294	0.522614	302	12.0697	12.8403	-0.293732	301	7.42722	5.50842	13.4392	6.30188	302	10.8757	7.35474	12.886	293	5.23758	1.69754	7.99179	302	10.8757	7.35474	12.886		625	4.11224	4.2038	4.4136	2.97546	625	2.97546	1.194	624	5.25284	6.69861	5.16891		311
05/06/2020	3	1ctrl	4.81	9.48	4.67	58.375			311	8.82339	9.26208	6.82068	0.480652	312	12.0697	12.7869	-0.282288	311	7.39288	5.47791	13.3781	6.32095	312	10.8566	7.21359	12.9128	303	5.24139	1.70898	8.04138	312	10.8566	7.21359	12.9128		645	4.13132	4.18854	4.45175	2.99835	645	2.96021	1.18637	644	5.2681	6.70624	5.18036		322
		2	8.51	12.05	3.54	44.25			321	8.81195	9.25827	6.5918	0.43869	322	12.0697	12.8021	-0.255585	321	7.33185	5.47791	13.3324	6.33621	322	10.7727	7.19833	12.8365	313	5.22995	1.72424	8.05664	322	10.7727	7.19833	12.8365		665	4.13132	4.14658	4.46701	2.97928	665	2.97546	1.16348	664	5.23376	6.75201	5.1651		332
		3	5.27	7.73	2.46	30.75			332	8.79288	9.2392	6.61087	0.415802	332	12.0544	12.9471	-0.247955	331	7.30896	5.47791	13.3133	6.32095	332	10.746	7.24792	12.8746	323	5.22995	1.73187	8.08716	332	10.746	7.24792	12.8746		685	4.16183	4.1275	4.5166	2.96783	685	3.00598	1.13678	684	5.22232	6.7482	5.18036		342
Figure 6C									342	8.7738	9.22394	6.76727	0.389099	342	11.9934	12.8479	-0.247955	341	7.2937	5.48172	13.2446	6.31332	342	10.7803	7.164	12.8174	333	5.22232	1.73187	8.12149	342	10.7803	7.164	12.8174		705	4.14658	4.10461	4.53568	2.99072	705	3.04031	1.1673	705	5.21851	6.80161	5.1384		352
s side GSK7975A(100μM)-Distal Ileum m side(5mM Gln)									352	8.75092	9.19342	6.7749	0.358582	352	12.0583	13.0539	-0.225067	351	7.2937	5.47409	13.298	6.34384	352	10.8223	7.04575	12.7983	343	5.22232	1.74713	8.15582	352	10.8223	7.04575	12.7983		725	4.13895	4.08173	4.55093	2.92969	726	3.02887	1.1673	725	5.1384	6.80542	5.17654		362
Time	Group	Tissue No.	Isc(min)	Isc(max)	max-min(μA)	Isc(μA/cm2)			362	8.72803	9.16672	6.71005	0.324249	362	12.0621	13.092	-0.213623	361	7.25937	5.49316	13.2523	6.34003	362	10.8032	7.1106	12.8098	353	5.21088	1.7662	8.2283	362	10.8032	7.1106	12.8098		745	4.14276	4.08173	4.57764	2.94876	746	3.04031	1.18637	745	5.1651	6.82068	5.23758		372
08/16/2020	1	1ctrl	31.49	35.97	4.48	56			372	8.71277	9.14383	6.75583	0.297546	372	12.0277	13.0234	-0.221252	371	7.22122	5.47791	13.2294	6.33621	372	10.788	7.08008	12.7411	363	5.21088	1.77383	8.25882	372	10.788	7.08008	12.7411		766	4.1275	4.06647	4.63104	2.96402	766	3.03268	1.21307	765	5.17273	6.86646	5.2681		382
		2	17.45	20.45	3	37.5			382	8.6937	9.11713	6.68716	0.270844	382	12.0277	12.9547	-0.217438	381	7.20215	5.45883	13.1874	6.32095	382	10.7231	7.28989	12.7678	373	5.19562	1.78909	8.29697	382	10.7231	7.28989	12.7678		786	4.11224	4.08936	4.61578	3.01361	786	3.03268	1.15967	785	5.18799	6.9046	5.27954		392
		3	8.12	11.34	3.22	40.25			392	8.66699	9.07898	6.60706	0.244141	392	11.9972	13.0539	-0.205994	391	7.19452	5.48172	13.1912	6.34003	392	10.6812	7.20596	12.7487	383	5.17654	1.81198	8.31604	392	10.6812	7.20596	12.7487		806	4.09698	4.05502	4.57001	3.01743	806	2.98691	1.17111	805	5.18417	6.92368	5.29861		402
08/16/2020	2	1ctrl	11.31	13.86	2.55	31.875			402	8.67462	9.06754	6.64902	0.221252	402	12.001	12.9356	-0.209808	401	7.17926	5.48172	13.2675	6.33621	402	11.3602	7.21359	12.6839	393	5.16891	1.82724	8.34274	402	11.3602	7.21359	12.6839		826	4.08554	4.01306	4.56238	3.0098	826	2.97165	1.12534	825	5.17654	6.96182	5.30624		412
		2	2.1	5.51	3.41	42.625			412	8.65555	9.04465	6.6185	0.190735	412	11.9553	13.0157	-0.190735	411	7.15637	5.50079	13.1912	6.34766	412	11.3983	7.22504	12.661	403	5.17273	1.83487	8.3313	412	11.3983	7.22504	12.661		846	4.08554	4.03976	4.5166	3.0365	846	2.95639	1.07193	846	5.15747	7.01523	5.2948		422
		3	4.46	7.22	2.76	34.5			422	8.64029	9.03702	6.57272	0.156403	422	12.0277	13.1416	-0.205994	422	7.15256	5.49698	13.2065	6.36292	422	11.5852	7.19452	12.5809	413	5.15747	1.83868	8.35419	422	11.5852	7.19452	12.5809		866	4.06265	3.98254	4.51279	3.05176	866	2.91061	0.968933	866	5.16129	7.02667	5.31006		432
08/16/2020	3	1ctrl	6.18	10.76	4.58	57.25			432	8.63266	9.01794	6.69861	0.141144	432	12.0392	13.1454	-0.19455	432	7.12967	5.50079	13.1226	6.36673	432	11.5776	7.09152	12.5923	423	5.1651	1.85776	8.38852	432	11.5776	7.09152	12.5923		886	4.05121	3.95203	4.47464	3.05939	887	2.88391	0.869751	886	5.15747	7.061	5.2948		442
		2	1.79	5.4	3.61	45.125			442	8.60214	8.99506	6.54984	0.0915527	442	12.0277	13.0424	-0.190735	442	7.12967	5.50079	13.1073	6.36673	442	11.3564	7.20978	12.5389	434	5.15747	1.85776	8.40759	442	11.3564	7.20978	12.5389		907	4.05121	3.96347	4.47083	3.05176	907	2.84576	0.793457	906	5.15366	7.11823	5.31006		452
									452	8.57925	8.94928	6.39343	0.0534058	452	11.8942	13.2446	-0.198364	452	7.12204	5.51224	13.1378	6.38962	452	11.1237	7.25555	12.5771	444	5.15747	1.87302	8.44574	452	11.1237	7.25555	12.5771		927	4.03976	3.9444	4.42886	3.0632	927	2.81143	0.724792	926	5.14984	7.14493	5.31769		462
									462	8.55255	8.92639	6.36292	0.0305176	462	12.0316	12.9166	-0.217438	462	7.08389	5.51224	13.0844	6.3858	462	10.9253	7.10678	12.5198	454	5.14603	1.88828	8.50296	462	10.9253	7.10678	12.5198		947	4.02832	3.95203	4.40598	3.08609	947	2.78473	0.63324	946	5.14603	7.164	5.29861		472
									472	8.53348	8.94547	6.45828	-0.0190735	472	12.0392	12.9051	-0.232697	472	7.06863	5.49698	13.0653	6.39343	472	10.8719	7.21741	12.5504	464	5.14221	1.91116	8.55255	472	10.8719	7.21741	12.5504		967	4.02451	3.91388	4.39453	3.10516	967	2.75421	0.63324	966	5.1384	7.25555	5.29099		482
									482	8.5144	8.9035	6.40869	-0.038147	482	12.0125	13.092	-0.232697	482	7.07245	5.5275	13.0615	6.41632	483	10.8871	7.20978	12.4855	474	5.14221	1.91498	8.57925	483	10.8871	7.20978	12.4855		987	4.00162	3.89099	4.3869	3.10898	987	2.73895	0.576019	987	5.17654	7.31659	5.31387		492
									492	8.49915	8.89969	6.36292	-0.0762939	492	12.0392	13.1607	-0.240326	492	7.01904	5.50461	13.0348	6.40869	493	10.8986	7.20978	12.4931	484	5.13077	1.92261	8.59833	493	10.8986	7.20978	12.4931		1007	3.98636	3.79944	4.39835	3.08609	1007	2.71225	0.545502	1007	5.19943	7.34711	5.29861		502
									502	8.48389	8.85391	6.24847	-0.110626	503	12.0316	13.0272	-0.25177	502	6.99615	5.51224	12.97	6.40106	503	10.9138	7.1373	12.4855	494	5.12695	1.93787	8.61359	503	10.9138	7.1373	12.4855		1027	3.98254	3.73077	4.34875	3.07846	1028	2.71606	0.488281	1027	5.1918	7.39288	5.30243		512
									512	8.48389	8.8501	6.27136	-0.137329	513	12.0506	13.2446	-0.240326	512	6.99997	5.51605	13.0157	6.39725	513	10.8643	7.19833	12.4359	504	5.12695	1.96075	8.62122	513	10.8643	7.19833	12.4359		1048	3.98254	3.74222	4.36401	3.09753	1048	2.70081	0.411987	1047	5.18799	7.40814	5.31769		522
									522	8.45718	8.87299	6.27136	-0.179291	523	12.0201	13.1493	-0.263214	522	6.96564	5.51605	12.9929	6.41251	523	10.8948	7.28607	12.4588	514	5.13077	1.96838	8.63647	523	10.8948	7.28607	12.4588		1068	3.95966	3.75748	4.37164	3.12042	1068	2.69318	0.366211	1067	5.18036	7.43484	5.31769		533
									533	8.43811	8.79669	6.14929	-0.202179	533	12.0277	13.0653	-0.247955	532	6.95801	5.51987	12.9662	6.40869	533	10.9978	7.2403	12.3863	524	5.12314	1.98364	8.65173	533	10.9978	7.2403	12.3863		1088	3.95966	3.8681	4.32587	3.10516	1088	2.65121	0.324249	1087	5.1384	7.46918	5.29099		543
									543	8.42667	8.80814	6.19507	-0.221252	543	12.0354	13.1645	-0.202179	542	6.94656	5.5275	12.9128	6.39725	543	10.8986	7.20596	12.4435	534	5.12314	1.9989	8.69751	543	10.8986	7.20596	12.4435		1108	3.95584	3.85666	4.3602	3.1662	1108	2.6207	0.289917	1107	5.11932	7.47299	5.2681		553
									553	8.42285	8.76236	6.28281	-0.247955	553	11.9171	13.0196	-0.171661	552	6.91986	5.52368	12.9166	6.41632	553	10.8643	7.24411	12.352	544	5.11551	2.00653	8.72421	553	10.8643	7.24411	12.352		1128	3.95966	3.82614	4.31061	3.14713	1128	2.60162	0.205994	1128	5.08881	7.50351	5.27191		563
									563	8.39996	8.76617	6.20651	-0.286102	563	12.0316	13.1111	-0.156403	562	6.88553	5.55801	12.8593	6.41251	563	10.8109	7.15637	12.4054	554	5.11551	2.01797	8.75092	563	10.8109	7.15637	12.4054		1148	3.96729	3.75748	4.35638	3.14331	1148	2.59781	0.167847	1148	5.05829	7.48825	5.27191		573
									573	8.38852	8.68607	6.11877	-0.328064	573	11.9629	13.0806	-0.133514	572	6.90842	5.54276	12.8212	6.40869	573	10.8452	7.12204	12.3444	564	5.11932	2.03323	8.77762	573	10.8452	7.12204	12.3444		1168	3.96729	3.71933	4.3602	3.10516	1169	2.58636	0.141144	1168	5.05066	7.57217	5.27191		583
									583	8.37708	8.71277	6.1264	-0.343323	583	12.0468	13.0997	-0.144958	582	6.90842	5.55038	12.8632	6.40488	583	10.8452	7.22504	12.3787	574	5.11551	2.04468	8.81195	583	10.8452	7.22504	12.3787		1188	3.95584	3.71552	4.34875	3.12805	1189	2.57492	0.0991821	1188	5.02777	7.6561	5.2681		593
									593	8.34656	8.67462	6.22177	-0.38147	593	12.0506	13.0501	-0.144958	592	6.90079	5.56183	12.8403	6.40106	593	10.7727	7.25174	12.3444	584	5.10788	2.04849	8.80814	593	10.7727	7.25174	12.3444		1208	3.97491	3.71933	4.33731	3.14713	1209	2.55585	0.0534058	1208	4.98581	7.85828	5.22995		603
									603	8.32367	8.67844	6.2027	-0.431061	603	11.8942	13.2904	-0.144958	602	6.88553	5.57327	12.8632	6.41632	603	10.7498	7.27844	12.3634	594	5.09644	2.05994	8.81195	603	10.7498	7.27844	12.3634		1228	3.94821	3.70026	4.31824	3.15475	1229	2.54822	0.0267029	1228	4.96674	8.05283	5.21851		613
									613	8.29315	8.62885	6.19507	-0.43869	613	12.0468	13.2408	-0.148773	612	6.8512	5.58472	12.8517	6.41632	613	10.746	7.32422	12.3138	604	5.09262	2.07138	8.83865	613	10.746	7.32422	12.3138		1249	3.9444	3.70026	4.34494	3.16238	1249	2.55966	-0.00762939	1248	4.91333	8.11005	5.15747		623
									623	8.27408	8.60977	6.26373	-0.484467	623	12.0201	13.0348	-0.183105	622	6.88553	5.37872	12.825	6.40869	623	10.7422	7.33566	12.3405	614	5.08499	2.06757	8.88443	623	10.7422	7.33566	12.3405		1269	3.95584	3.7117	4.31061	3.15094	1269	2.55966	-0.0457764	1268	4.94385	8.27789	5.16129		633
									633	8.29315	8.59451	6.15692	-0.518799	633	12.0125	13.0463	-0.19455	633	7.35474	5.32532	12.9242	6.43539	633	10.8147	7.30896	12.3062	624	5.07355	2.0752	8.95309	633	10.8147	7.30896	12.3062		1289	3.9444	3.69263	4.30298	3.13568	1289	2.5444	-0.0686646	1289	4.92477	8.34274	5.1651		643
									643	8.24738	8.57544	6.34003	-0.541687	643	11.9896	13.1645	-0.205994	643	7.45392	5.34439	13.1836	6.4621	643	10.7956	7.43103	12.3329	634	5.07355	2.0752	9.02557	643	10.7956	7.43103	12.3329		1309	3.98254	3.685	4.31061	3.12805	1309	2.55966	-0.0686646	1309	4.89044	8.32367	5.20706		653
									653	8.20923	8.56018	6.56128	-0.579834	653	11.94	13.1302	-0.225067	653	7.72095	5.34821	13.4811	6.52313	653	10.8337	7.46918	12.2948	645	5.05829	2.08664	9.19724	653	10.8337	7.46918	12.2948		1329	3.99399	3.71933	4.30298	3.15475	1330	2.52151	-0.110626	1329	4.879	8.50677	5.20706		663
									663	8.17871	8.53348	6.39725	-0.62561	663	11.9781	13.1645	-0.225067	663	7.52258	5.3215	13.6719	6.52313	663	10.746	7.51495	12.3329	655	5.05447	2.09808	9.09805	663	10.746	7.51495	12.3329		1349	3.98636	3.72696	4.31442	3.14331	1350	2.50626	-0.164032	1349	4.82941	8.49915	5.22614		673
									673	8.15964	8.51059	6.30951	-0.675201	673	11.9629	13.1683	-0.213623	673	7.43103	5.53513	13.5498	6.53076	673	10.7574	7.49588	12.2871	665	5.04303	2.09427	9.04083	673	10.7574	7.49588	12.2871		1369	3.97491	3.74222	4.28772	3.12805	1370	2.491	-0.244141	1369	4.83704	8.55255	5.22995		683
									683	8.14819	8.50677	6.36292	-0.69809	683	11.9629	13.0997	-0.228882	683	7.2937	5.55038	13.2713	6.49643	683	10.8871	7.50351	12.3482	675	5.02777	2.1019	8.93784	683	10.8871	7.50351	12.3482		1389	3.96729	3.73459	4.30298	3.15857	1390	5.37872	0.221252	1389	4.82559	8.50677	5.27191		693
									693	8.12531	8.49915	6.36292	-0.762939	693	11.9858	13.3209	-0.209808	693	7.22885	5.54657	13.1226	6.48499	694	10.9558	7.59125	12.31	685	5.02777	2.11334	8.93021	694	10.9558	7.59125	12.31		1410	3.89862	3.74222	4.29535	3.15094	1410	5.79071	0.846863	1409	8.41141	9.11331	5.2681		703
									703	8.11005	8.46481	6.32858	-0.785828	703	11.9705	13.4735	-0.202179	703	7.18307	5.56946	13.1416	6.50024	704	10.9024	7.61414	12.3215	695	5.02777	2.12479	9.07135	704	10.9024	7.61414	12.3215		1430	8.65555	6.85501	4.16565	3.19672	1430	6.02722	0.873566	1430	9.17435	10.7613	6.91986		713
									713	8.09479	8.45337	6.53839	-0.827789	713	11.9667	13.3133	-0.217438	713	7.13348	5.54657	13.1264	6.5155	714	10.746	7.67517	12.2871	705	5.02396	2.13242	9.44138	714	10.746	7.67517	12.2871		1450	9.59778	7.64084	4.47845	6.9809	1450	6.12259	0.919342	1450	9.42993	10.9596	7.25174		723
									723	8.12149	8.42667	6.46973	-0.869751	724	11.9781	13.176	-0.221252	723	7.08389	5.55038	13.1073	6.50787	724	10.7574	7.79343	12.2833	715	5.02777	2.14767	9.09424	724	10.7574	7.79343	12.2833		1470	10.3874	8.20541	4.56619	7.95746	1471	6.08063	0.930786	1470	9.46808	11.116	7.47681		733
									733	8.05664	8.37708	6.45828	-0.904083	734	12.0163	13.3018	-0.221252	733	7.03812	5.53894	13.073	6.50024	734	10.7994	7.88116	12.2566	725	5.02777	2.1553	9.1095	734	10.7994	7.88116	12.2566		1490	10.5286	8.29697	4.63867	8.80051	1491	6.03485	0.904083	1490	9.2926	11.2457	7.54166		744
									744	8.06427	8.31985	6.3858	-0.961304	744	12.0125	13.2294	-0.244141	743	7.01141	5.55801	13.1111	6.53076	744	10.7574	7.86972	12.2948	735	5.02396	2.16675	9.18579	744	10.7574	7.86972	12.2948		1510	10.4904	8.14438	4.69971	9.08279	1511	5.96619	0.87738	1510	9.19342	11.9553	7.59125		754
									754	8.01849	8.26263	6.42014	-0.991821	754	12.0087	13.176	-0.228882	753	6.98471	5.5542	12.9662	6.50787	754	10.9367	7.88116	12.3024	745	5.02396	2.18201	9.1095	754	10.9367	7.88116	12.3024		1530	10.4523	7.94983	4.74548	8.94928	1531	5.90515	0.850677	1530	9.07135	11.9705	7.72858		764
									764	8.00323	8.26263	6.37054	-1.02234	764	12.0201	13.2561	-0.217438	763	6.95801	5.42831	13.0043	6.52313	764	10.8795	7.8392	12.3024	755	5.01251	2.18964	9.08279	764	10.8795	7.8392	12.3024		1550	10.4256	7.82013	4.76837	8.82721	1551	5.85175	0.831604	1550	8.94547	12.0506	7.71332		774
									774	7.98416	8.33893	6.2027	-1.0643	774	12.0163	13.382	-0.217438	773	6.92749	5.30243	12.9814	6.5155	774	10.9215	7.73621	12.31	765	5.01251	2.20108	9.09805	774	10.9215	7.73621	12.31		1571	10.437	7.72476	4.81796	8.83865	1571	5.82123	0.747681	1571	8.78525	12.0125	7.72476		784
									784	7.95746	8.28934	6.30188	-1.09482	784	12.0583	13.2217	-0.209808	783	6.91223	5.24139	12.9738	6.53458	784	10.7536	7.75146	12.2833	775	5.02014	2.20108	9.09424	784	10.7536	7.75146	12.2833		1591	10.4866	7.6561	4.84467	8.65555	1591	5.77164	0.736237	1591	8.9035	12.0125	7.6828		794
									794	7.94983	8.31223	6.24847	-1.12534	794	11.9667	13.3972	-0.190735	793	6.91986	5.26428	12.9395	6.51932	794	10.6964	7.76291	12.2871	785	5.01633	2.21252	9.17053	794	10.6964	7.76291	12.2871		1611	10.5629	7.60651	4.879	8.71277	1611	5.72205	0.717163	1611	8.93784	11.9972	7.64465		804
									804	7.92313	8.28171	6.30188	-1.14441	804	12.0201	13.4315	-0.198364	803	6.92749	5.04303	12.8975	6.52695	804	10.7613	7.83539	12.2375	795	5.01251	2.22015	9.1629	804	10.7613	7.83539	12.2375		1631	10.6583	7.58743	4.87518	8.67081	1631	5.6839	0.679016	1631	8.92258	12.0659	7.67136		814
									814	7.88879	8.27789	6.32858	-1.20163	814	11.9438	13.3629	-0.190735	813	6.91223	4.67682	12.9166	6.52313	814	10.7574	7.89642	12.2833	805	4.98581	2.21634	9.11713	814	10.7574	7.89642	12.2833		1651	10.7384	7.5531	4.95529	8.57544	1652	5.63049	0.640869	1651	8.93784	12.1231	7.67517		824
									824	7.91168	8.27026	6.27518	-1.23215	824	12.0087	13.4506	-0.19455	823	6.9046	4.4899	12.9089	6.53458	824	10.8337	7.86972	12.2185	815	4.98581	2.21634	9.11713	824	10.8337	7.86972	12.2185		1671	10.8185	7.54547	4.9324	8.75854	1672	5.58853	0.659943	1671	8.91876	12.207	7.72476		834
									834	7.85446	8.25119	6.37817	-1.25885	834	12.0163	13.4964	-0.190735	833	6.90079	4.69208	12.8937	6.55365	834	10.7384	7.86972	12.2604	825	4.97437	2.22015	9.0332	834	10.7384	7.86972	12.2604		1691	10.9291	7.59888	4.99344	8.75092	1692	5.47409	0.591278	1691	8.92639	12.1841	7.75528		844
									844	7.83157	8.24356	6.34766	-1.297	844	12.0087	13.5078	-0.171661	843	6.89316	4.67682	12.8708	6.55365	844	10.6888	7.95746	12.2032	835	4.98199	2.2316	9.04465	844	10.6888	7.95746	12.2032		1712	11.0397	7.65991	4.97055	8.73184	1712	5.41687	0.541687	1711	8.91113	12.3215	7.7858		854
									854	7.81631	8.22449	6.34384	-1.32751	854	12.0201	13.5498	-0.164032	854	6.88171	4.73785	12.8746	6.56891	854	10.6544	8.13293	12.2604	845	4.98199	2.22397	9.07135	854	10.6544	8.13293	12.2604		1732	11.1122	7.73239	4.93622	8.97598	1732	5.38254	0.484467	1732	8.86536	12.4359	7.82394		864
									864	7.78198	8.21304	6.49261	-1.34277	864	11.9858	13.6414	-0.164032	864	6.87408	4.83704	12.8403	6.57654	864	10.685	8.03757	12.1956	855	4.98199	2.22778	9.14001	864	10.685	8.03757	12.1956		1752	11.2228	7.74002	4.92096	8.81577	1752	5.36346	0.461578	1752	8.72803	12.516	7.88498		874
									874	7.74765	8.17871	6.34003	-1.39236	874	12.0125	13.5574	-0.167847	874	6.87027	5.24902	12.8174	6.57654	874	10.7269	8.15582	12.2414	866	4.97437	2.22015	9.12857	874	10.7269	8.15582	12.2414		1772	11.2343	7.74765	4.91333	8.86536	1772	5.34439	0.450134	1772	8.8768	12.5046	7.91168		884
									884	7.73239	8.19016	6.24466	-1.42288	884	11.9972	13.6261	-0.152588	884	6.8779	5.07736	12.8708	6.58798	884	10.6239	8.19397	12.2299	876	4.97818	2.22397	9.07898	884	10.6239	8.19397	12.2299		1792	11.261	7.74765	4.94766	9.08661	1792	5.32913	0.419617	1792	8.91876	12.5122	7.97272		894
									894	7.70569	8.13675	6.42014	-1.43814	894	12.0087	13.588	-0.152588	894	6.8779	4.84467	12.8288	6.6185	895	10.7307	8.15964	12.2643	886	4.97055	2.22778	9.05991	895	10.7307	8.15964	12.2643		1812	11.2915	7.70187	4.94003	9.02557	1813	5.33295	0.427246	1812	8.94165	12.7182	8.01849		905
									904	7.67517	8.14438	6.40106	-1.4801	904	11.9972	13.3667	-0.164032	1043	6.81305	7.69043	12.9509	6.73294	905	10.6812	8.14056	12.2223	896	4.97437	2.23541	9.06754	905	10.6812	8.14056	12.2223		1832	11.3182	7.72476	4.94385	9.02939	1833	5.3215	0.450134	1832	8.95309	12.7754	8.05283		915
									914	7.6561	8.12912	6.32095	-1.51443	914	11.9743	13.5193	-0.164032	1053	6.77109	7.67517	13.0081	6.75201	915	10.6926	8.27789	12.2795	906	4.97818	2.23541	9.09424	915	10.6926	8.27789	12.2795		1852	11.3297	7.72476	4.95148	9.14764	1853	5.31387	0.44632	1852	8.99506	12.8441	8.13293		925
									924	7.64084	8.09479	6.53839	-1.52588	924	12.001	13.4773	-0.160217	1064	6.75201	7.62177	13.0539	6.7482	925	10.6621	8.1749	12.2299	916	4.98199	2.19727	9.09805	925	10.6621	8.1749	12.2299		1873	11.3564	7.72858	4.97437	9.05609	1873	5.32913	0.431061	1872	8.96454	12.9776	8.17871		935
									934	7.61795	8.09479	6.50787	-1.56784	935	11.982	13.4125	-0.171661	1074	6.7749	7.64084	13.0692	6.76346	935	10.6506	8.20923	12.2375	926	4.98962	2.19727	9.19342	935	10.6506	8.20923	12.2375		1893	11.3716	7.71713	4.95911	9.30786	1893	5.32532	0.427246	1893	8.97217	13.0196	8.27026		945
									944	7.59506	8.0719	6.32095	-1.59836	945	12.0277	13.4315	-0.144958	1084	6.77109	7.65991	13.0234	6.7749	945	10.6926	8.24356	12.2147	936	4.97818	2.19727	9.27734	945	10.6926	8.24356	12.2147		1913	11.3983	7.71713	4.97437	9.28879	1913	5.36346	0.389099	1913	8.85773	13.0653	8.3046		955
									955	7.57599	8.07953	6.34766	-1.64413	955	12.0316	13.5117	-0.1297	1094	6.72913	7.67899	13.0692	6.75964	955	10.7536	8.28934	12.2032	946	4.98199	2.2049	9.25827	955	10.7536	8.28934	12.2032		1933	11.4136	7.71713	4.98581	9.23157	1933	5.36346	0.366211	1933	8.7738	13.1187	8.32748		965
									965	7.5531	8.06046	6.30188	-1.67465	965	12.0583	13.34	-0.125885	1104	6.71768	7.67136	13.0577	6.75964	965	10.8833	8.28171	12.2185	956	4.96292	2.2049	9.24301	965	10.8833	8.28171	12.2185		1953	11.4517	7.71332	4.97055	9.3689	1954	5.40924	0.362396	1953	8.73566	13.1874	8.3847		975
									975	7.53021	8.04901	6.22177	-1.70517	975	12.0468	13.3972	-0.118256	1114	6.68716	7.58362	13.031	6.75964	975	10.6773	8.39615	12.188	966	5.35583	2.26974	9.2659	975	10.6773	8.39615	12.188		1973	11.4899	7.69043	4.96674	9.34601	1974	5.43594	0.366211	1973	8.98743	13.2751	8.41522		985
									985	7.51877	8.05283	6.27899	-1.74713	985	12.0659	13.4621	-0.118256	1124	6.65283	7.53784	13.0119	6.74438	985	10.7269	8.3046	12.2261	976	5.66483	3.39127	9.20486	985	10.7269	8.3046	12.2261		1993	11.5395	7.67517	5.02777	9.33838	1994	5.47028	0.350952	1993	8.97217	13.3133	8.42667		995
									995	7.51495	7.98416	6.25992	-1.77765	995	12.0544	13.6948	-0.0953674	1134	6.62613	7.44629	13.0424	6.74438	995	10.6354	8.29697	12.207	986	5.82123	3.76892	9.27353	995	10.6354	8.29697	12.207		2014	11.5776	7.68661	5.00107	9.30023	2014	5.50842	0.328064	2013	8.95309	13.4392	8.45718		1005
									1005	7.49207	7.95746	6.23703	-1.8158	1005	12.0659	13.8359	-0.0762939	1144	6.60324	7.33566	12.9776	6.75583	1005	10.5629	8.58688	12.2108	996	5.90515	3.94058	9.28879	1005	10.5629	8.58688	12.2108		2034	11.5967	7.67136	5.00107	9.4986	2034	5.53894	0.30899	2034	8.97217	13.382	8.51059		1015
									1015	7.46155	7.92313	6.12259	-1.84631	1015	12.0316	13.8931	-0.0801086	1154	6.55746	7.28607	12.9395	6.71387	1015	10.5972	8.66699	12.1803	1006	5.97763	4.05121	9.29642	1015	10.5972	8.66699	12.1803		2054	11.6119	7.6828	5.00488	9.49097	2054	5.56946	0.293732	2054	9.01031	13.5727	8.52203		1025
									1025	7.46536	7.90405	6.30951	-1.87683	1025	12.0621	14.0648	-0.0610352	1164	6.55365	7.21359	12.9356	6.7215	1025	10.5934	8.67462	12.2147	1016	6.04248	4.15421	9.30405	1025	10.5934	8.67462	12.2147		2074	11.6577	7.73621	5.01251	9.47952				2074	9.01413	13.3781	8.56018		1035
									1035	7.45392	7.90787	6.11115	-1.92261	1035	12.1117	14.1449	-0.0724792	1174	6.51169	7.16019	12.9128	6.71768	1035	10.7155	8.65173	12.1613	1026	6.09207	4.24576	9.30405	1035	10.7155	8.65173	12.1613		2094	11.673	7.8125	5.00488	9.48334				2094	8.8768	13.7177	8.61359		1045
									1045	7.48062	7.87354	6.00433	-1.94931	1045	12.0583	14.2059	-0.0610352	1184	6.53076	7.1373	12.9166	6.72913	1045	10.6201	8.87299	12.2108	1036	6.1264	4.32968	9.30786	1045	10.6201	8.87299	12.2108		2114	11.7149	7.8392	5.05829	9.61304				2114	9.00269	13.5841	8.564		1055
									1055	7.48444	7.86591	6.17981	-1.97601	1055	12.0354	14.0648	-0.0686646	1194	6.50024	7.09152	12.9013	6.74438	1055	10.6506	8.8501	12.2108	1046	6.14929	4.39453	9.33075	1055	10.6506	8.8501	12.2108		2134	11.7493	7.86591	5.02396	9.54056				2134	9.03702	13.9122	8.60596		1065
									1065	7.51495	7.98798	6.91605	-2.00653	1065	12.0659	14.164	-0.0648499	1204	6.48499	7.05338	12.9509	6.69098	1065	10.5858	9.04846	12.2299	1056	6.18362	4.45557	9.32312	1065	10.5858	9.04846	12.2299		2154	11.8103	7.89261	5.13458	9.65118				2154	8.94547	13.9389	8.65173		1075
									1075	7.97272	7.96127	7.32422	-2.05231	1075	12.085	14.1678	-0.0762939	1214	6.45065	7.11823	13.073	6.75583	1075	10.6087	8.94547	12.1765	1066	6.18362	4.48608	9.34601	1075	10.6087	8.94547	12.1765		2175	11.776	7.73621	5.20325	9.9144				2175	8.81577	14.0114	8.67081		1085
									1085	8.07953	7.98798	7.76672	-2.10953	1085	12.1002	14.2212	-0.0686646	1224	6.41251	6.94275	13.0806	6.7482	1085	10.9177	8.86154	12.2223	1077	6.20651	4.51279	9.33838	1085	10.9177	8.86154	12.2223		2195	11.7645	7.71713	5.24139	9.89914				2195	9.02176	14.0724	8.7204		1095
									1095	7.78961	7.9689	7.10297	-2.15912	1095	12.0964	14.0762	-0.0686646	1234	6.37817	6.51169	13.0539	6.77109	1095	11.7989	9.1629	12.1384	1087	6.19888	4.5166	9.30023	1095	11.7989	9.1629	12.1384		2215	11.7416	7.67136	5.22614	9.85718				2215	9.00269	14.0915	8.78143		1105
									1105	7.67899	7.96509	7.061	-2.17056	1105	12.1193	14.2708	-0.0724792	1244	6.33621	6.18362	13.1111	6.7749	1105	11.1542	9.2392	12.2223	1097	6.19507	4.52423	9.32693	1105	11.1542	9.2392	12.2223		2235	11.7569	7.60651	5.21851	9.83429				2235	9.02176	14.0991	8.67844		1116
									1115	7.62939	7.89642	7.19833	-2.19345	1115	12.1078	14.0228	-0.0839233	1255	6.29807	5.92804	13.0692	6.78635	1116	10.994	9.25064	12.1651	1107	6.2027	4.52042	9.31168	1116	10.994	9.25064	12.1651		2255	11.7378	7.58743	5.1918	9.73129				2255	9.02176	14.1907	8.68988		1126
									1125	7.56836	7.87735	7.0343	-2.23541	1125	12.1231	14.1029	-0.0762939	1265	6.28662	5.6076	13.1264	6.78253	1126	11.0435	9.20105	12.2108	1117	6.21033	4.50897	9.42612	1126	11.0435	9.20105	12.2108		2275	11.7226	7.54929	5.22995	9.63974				2275	9.04465	14.3089	8.67462		1136
									1135	7.51495	7.82013	6.97708	-2.2583	1135	12.1498	14.0305	-0.0991821	1275	6.24466	5.48553	13.2065	6.76346	1136	10.8261	9.17816	12.1841	1127	6.21033	4.49753	9.44519	1136	10.8261	9.17816	12.1841		2295	11.7378	7.53021	5.23758	9.88007				2295	9.03702	14.3661	8.72421		1146
									1145	7.48444	7.89642	6.94275	-2.285	1146	12.1498	14.08	-0.0991821	1285	6.23322	5.3978	13.1683	6.76727	1146	10.7841	9.18579	12.249	1137	6.21796	4.49371	9.44901	1146	10.7841	9.18579	12.249		2316	11.7455	7.47299	5.27954	9.82285				2316	9.0332	14.4386	8.68988		1156
									1156	7.43866	7.89261	6.82068	-2.33841	1156	12.1574	14.061	-0.0953674	1295	6.2294	5.27191	13.0844	6.79779	1156	10.8414	9.26971	12.2032	1147	6.2294	4.47845	9.43756	1156	10.8414	9.26971	12.2032		2336	11.734	7.46155	5.26428	9.91058				2336	9.05228	14.492	8.71277		1166
									1166	7.3967	7.83157	6.45065	-2.3613	1166	12.1765	14.0495	-0.114441	1305	6.2027	5.25665	13.092	6.7482	1166	10.7651	9.27734	12.2261	1157	6.2294	4.46701	9.45663	1166	10.7651	9.27734	12.2261		2356	11.7607	7.4501	5.28717	9.88388				2356	8.95309	14.637	8.74329		1176
									1176	7.36237	7.83157	6.48117	-2.39182	1176	12.1536	14.0381	-0.141144	1315	6.19888	5.13077	13.1264	6.76346	1176	12.4741	9.1629	12.2185	1167	6.22559	4.44794	9.42612	1176	12.4741	9.1629	12.2185		2376	11.7836	7.4234	5.27573	9.79614									1186
									1186	7.33185	7.8125	6.65283	-2.42615	1186	12.1613	14.1335	-0.1297	1325	6.18744	5.04684	13.0463	6.78635	1186	13.7787	11.5318	12.3711	1177	6.23703	4.44412	9.39941	1186	13.7787	11.5318	12.3711		2396	11.8332	7.41196	5.20706	9.92966									1196
									1196	7.31277	7.8125	6.47736	-2.46811	1196	12.1536	13.9771	-0.144958	1335	6.14929	5.09644	13.0768	6.75583	1196	14.328	12.3711	13.6871	1187	6.2294	4.43268	9.38797	1196	14.328	12.3711	13.6871		2416	11.9972	7.32803	5.21088	9.32693									1206
									1206	7.25937	7.80106	6.58417	-2.48718	1206	12.1422	13.9923	-0.152588	1345	6.1264	5.10788	13.092	6.77109	1206	14.3585	12.6076	14.2746	1197	6.23703	4.42505	9.36127	1206	14.3585	12.6076	14.2746															1216
									1216	7.22885	7.78198	6.60706	-2.52151	1216	12.1727	13.9275	-0.156403	1355	6.13403	4.79889	13.0615	6.74438	1216	14.4768	12.7411	14.6065	1207	6.23322	4.43649	9.51767	1216	14.4768	12.7411	14.6065															1226
									1226	8.39996	7.75909	6.38199	-2.55585	1226	12.1384	14.122	-0.160217	1365	6.11877	4.46701	13.0768	6.77109	1226	14.5683	13.0157	14.7057	1217	6.23703	4.43268	9.54437	1226	14.5683	13.0157	14.7057															1236
									1236	9.06372	8.50677	6.53458	-2.58255	1236	12.1155	14.0991	-0.171661	1375	6.11496	4.36401	13.0386	6.76346	1236	14.6828	13.1493	14.9803	1227	6.23322	4.44031	9.52148	1236	14.6828	13.1493	14.9803															1246
									1246	9.24301	8.69751	7.41577	-2.30408	1246	12.7754	13.9198	-0.202179	1385	6.09207	4.29916	13.1073	6.7749	1246	14.7743	13.4392	15.1596	1237	6.24847	4.44031	9.51004	1246	14.7743	13.4392	15.1596															1256
									1256	9.31931	8.81195	7.81631	-1.86157	1256	13.4277	13.9427	-0.198364	1395	9.77707	4.37546	13.1264	6.77872	1256	14.6103	13.6108	15.1138	1247	6.25229	4.44031	9.5253	1256	14.6103	13.6108	15.1138															1266
									1266	9.3689	8.84247	8.03375	-1.62506	1266	13.7291	13.9313	-0.0724792	1405	10.1852	4.44412	13.031	6.77872	1266	14.6523	13.6261	15.3084	1257	6.30188	4.43268	9.552	1266	14.6523	13.6261	15.3084															1276
									1276	9.39941	8.83102	8.21686	-1.50299	1276	13.9618	13.8321	0.0228882	1415	10.3111	4.48608	14.4348	6.78253	1276	14.6294	13.5956	15.2931	1267	6.32477	4.42505	9.54056	1276	14.6294	13.5956	15.2931															1286
									1286	9.46426	8.89206	8.17871	-1.4534	1286	14.122	13.8321	0.0915527	1425	10.4103	4.64249	15.1405	7.44247	1286	14.595	13.6566	15.4457	1277	6.27136	4.40216	9.49478	1286	14.595	13.6566	15.4457															1296
									1296	9.45663	8.89969	8.31223	-1.41525	1296	14.2403	13.9656	0.110626	1435	10.479	4.73022	15.4457	7.78961	1296	14.4958	13.7138	15.3923	1288	6.32477	4.39835	9.49097	1296	14.4958	13.7138	15.3923															1306
									1306	9.47571	8.92639	8.39615	-1.40762	1306	14.3623	13.9046	0.102997	1445	10.4904	4.8027	15.728	7.95746	1306	14.5416	13.7367	15.4686	1298	6.32477	4.37546	9.48715	1306	14.5416	13.7367	15.4686															1317
									1316	9.48715	8.9798	8.40759	-1.41144	1316	14.4043	13.9351	0.0915527	1455	10.479	4.77219	15.7967	8.06046	1316	14.6866	13.9198	15.4381	1308	6.29807	4.35638	9.50241	1316	14.6866	13.9198	15.4381															1327
									1326	9.47952	8.99124	8.45337	-1.43814	1326	14.5035	14.0305	0.106812	1465	10.4485	4.42886	15.7814	8.12912	1327	14.6103	13.8702	15.3923	1318	6.31332	4.34875	9.46045	1327	14.6103	13.8702	15.3923															1337
									1336	9.45282	8.8501	8.50296	-1.46866	1336	14.5302	13.8435	0.0953674	1476	10.4675	4.63867	15.8882	8.15964	1337	14.7171	13.8512	15.461	1328	6.31714	4.35257	9.43375	1337	14.7171	13.8512	15.461															1347
									1346	9.44901	8.81958	8.33511	-1.50299	1347	14.5264	13.9313	0.102997	1486	10.4446	4.60815	15.9264	8.17108	1347	14.8163	13.6948	15.3809	1338	6.31714	4.34875	9.43375	1347	14.8163	13.6948	15.3809															1357
									1356	9.42612	8.79288	8.44193	-1.52588	1357	14.5645	14.0457	0.106812	1496	10.4256	4.4136	15.8081	8.19397	1357	14.7629	13.9008	15.5334	1348	6.30569	4.35638	9.44138	1357	14.7629	13.9008	15.5334															1367
									1366	9.41086	8.75473	8.4877	-1.5564	1367	14.5721	14.1449	0.106812	1506	10.4027	4.48608	15.9721	8.20541	1367	14.6179	13.6719	15.3732	1358	6.32477	4.36401	9.41467	1367	14.6179	13.6719	15.3732															1377
									1377	9.37271	8.72421	8.45718	-1.59073	1377	14.5988	14.1678	0.1297	1516	10.4256	4.3335	15.8806	8.23212	1377	14.5912	13.6948	15.4419	1368	6.33621	4.36401	9.46426	1377	14.5912	13.6948	15.4419															1387
									1387	9.34219	8.9035	8.35419	-1.63651	1387	14.5874	14.3242	0.144958	1526	10.4332	4.1008	15.9454	8.24356	1387	14.8888	13.9046	15.3694	1378	6.3324	4.37546	9.46808	1387	14.8888	13.9046	15.3694
									1397	9.31168	8.93402	8.32748	-1.67084	1397	14.5607	14.3089	0.141144	1536	10.4179	4.15039	15.9378	8.27026	1397	14.7743	13.9275	15.4762	1388	6.34384	4.37164	9.48334	1397	14.7743	13.9275	15.4762
									1407	9.26208	8.92639	8.13675	-1.70898	1407	14.5798	14.2059	0.1297	1546	10.4103	4.07791	16.0065	8.28171	1407	14.7743	13.6604	15.377	1398	6.35147	4.39072	9.41849	1407	14.7743	13.6604	15.377
									1417	9.24683	8.94928	8.20923	-1.73187	1417	14.5607	14.3967	0.12207	1556	10.3989	3.92151	15.9531	8.29315	1417	14.7057	13.4544	15.4076	1408	6.35529	4.40598	9.46426	1417	14.7057	13.4544	15.4076
									1427	9.22775	8.91113	8.38089	-1.72043	1427	14.5836	14.2899	0.087738	1566	10.4218	3.83377	16.0408	8.30841	1427	14.9879	13.2637	15.3809	1418	6.35529	4.40979	9.59778	1427	14.9879	13.2637	15.3809
									1437	9.21249	8.88443	8.3046	-1.75095	1437	14.4806	14.8888	0.087738	1576	10.4332	3.8681	16.0561	8.31985	1437	14.7781	13.504	15.3427	1428	6.3591	4.42505	9.67026	1437	14.7781	13.504	15.3427
									1447	9.23538	8.89587	8.27789	-1.77383	1447	14.4997	14.843	0.0686646	1586	10.4446	3.79944	15.9874	8.33511	1447	14.8125	13.6909	15.3427	1438	6.35529	4.43268	9.72366	1447	14.8125	13.6909	15.3427
									1457	9.20486	8.86917	8.24356	-1.80817	1457	14.5226	14.8544	0.0534058	1596	10.4408	3.88336	16.0713	8.32367	1457	14.7171	13.8779	15.2588	1448	6.35147	4.44412	9.76181	1457	14.7171	13.8779	15.2588
									1467	9.17053	8.86917	8.21304	-1.82724	1467	14.5569	14.8735	0.0305176	1606	10.4523	3.92532	16.1133	8.3313	1467	14.6904	13.9885	15.3122	1458	6.3591	4.45557	9.78851	1467	14.6904	13.9885	15.3122
									1477	9.15527	8.85773	8.16345	-1.88065	1477	14.5226	14.8849	0.0305176	1616	10.4523	3.93677	15.9988	8.3313	1477	14.7972	14.0381	15.2473	1468	6.35147	4.4632	9.81522	1477	14.7972	14.0381	15.2473
									1487	9.17053	8.84247	8.19397	-1.8959	1487	14.4997	14.9155	0.0228882	1626	10.4675	3.91769	16.14	8.3313	1487	14.7209	14.0877	15.3427	1478	6.36673	4.47083	9.80377	1487	14.7209	14.0877	15.3427
									1497	9.19724	8.82721	8.31604	-1.92261	1497	14.492	14.9002	0.00762939	1636	10.4485	4.02832	16.0866	8.33893	1497	14.9345	14.1602	15.2893	1488	6.3858	4.48608	9.96017	1497	14.9345	14.1602	15.2893
									1507	9.24301	8.82339	8.28552	-1.95312	1507	14.4882	15.0909	0.0190735	1646	10.4561	4.13513	16.1514	8.32367	1508	14.9345	14.37	15.3427	1499	6.40106	4.50516	10.0746	1508	14.9345	14.37	15.3427
									1517	9.25064	8.80814	8.26263	-1.9722	1517	14.4806	15.2321	0.0038147	1657	10.4523	4.1275	16.1133	8.32367	1518	15.0719	14.2326	15.3008	1509	6.41632	4.5166	10.1357	1518	15.0719	14.2326	15.3008
									1528	9.27353	8.79669	8.07953	-2.01035	1528	14.5226	15.0452	-0.0152588	1667	10.4713	4.1008	16.1705	8.34274	1528	15.1367	14.4691	15.3351	1519	6.42014	4.52042	10.1357	1528	15.1367	14.4691	15.3351
									1538	9.30786	8.78906	7.90787	-2.03705	1538	14.4157	15.1443	-0.0190735	1677	10.4752	4.0741	16.1858	8.33511	1538	15.213	14.3661	15.358	1529	6.42395	4.54712	10.1318	1538	15.213	14.3661	15.358
									1548	9.34601	8.79288	8.05664	-2.06375	1548	14.473	15.2359	-0.00762939	1687	10.5095	4.16183	16.2239	8.35037	1548	15.1749	14.6027	15.3236	1539	6.42395	4.57001	10.1547	1548	15.1749	14.6027	15.3236
									1558	9.3689	8.78906	8.13675	-2.12097	1558	14.4272	15.0108	-0.0343323	1697	10.5095	4.11606	16.3574	8.34274	1558	15.3885	14.3509	15.3389	1549	6.42395	4.57764	10.17	1558	15.3885	14.3509	15.3389
									1568	9.3956	8.72421	8.21304	-2.12479	1568	14.4119	14.9918	-0.0419617	1707	10.5057	4.07028	16.2468	8.3313	1568	15.1443	14.1296	15.255	1559	6.42776	4.60434	10.2119	1568	15.1443	14.1296	15.255
									1578	9.40323	8.80051	8.26645	-2.13623	1578	14.3852	14.9956	-0.0762939	1717	10.5629	4.03595	16.2773	8.33893	1578	15.1787	14.4196	15.3313	1569	6.42776	4.60815	10.2463	1578	15.1787	14.4196	15.3313
									1588	9.41467	8.78906	8.41522	-2.14005	1588	14.3967	15.1215	-0.0953674	1727	10.4942	4.08936	16.3078	8.35419	1588	15.2397	14.4997	15.2359	1579	6.42776	4.63104	10.2539	1588	15.2397	14.4997	15.2359
									1598	9.44519	8.80814	8.42667	-2.17056	1598	14.3967	15.0528	-0.087738	1737	10.4904	4.14276	16.2964	8.37708	1598	15.377	14.637	15.3275	1589	6.42776	4.63486	10.2654	1598	15.377	14.637	15.3275
									1608	9.43756	8.80432	8.47626	-2.17819	1608	14.4043	15.3198	-0.0991821	1747	10.498	4.18091	16.3727	8.36563	1608	15.3618	14.6484	15.3008	1599	6.43158	4.65775	10.2806	1608	15.3618	14.6484	15.3008
									1618	9.42993	8.78143	8.49915	-2.2049	1618	14.5493	15.2283	-0.106812	1757	10.4866	4.21143	16.3956	8.35037	1618	15.2359	14.6942	15.2893	1609	6.41632	4.66537	10.2844	1618	15.2359	14.6942	15.2893
									1628	9.43756	8.79288	8.36563	-2.22778	1628	14.3967	14.9727	-0.1297	1767	10.5095	4.33731	16.3841	8.33893	1628	15.2855	14.8239	15.3046	1619	6.41632	4.67682	10.4485	1628	15.2855	14.8239	15.3046
									1638	9.45663	8.80814	8.3847	-2.25067	1638	14.3776	15.2512	-0.1297	1777	10.5133	4.39453	16.4146	8.3313	1638	15.3084	14.7629	15.2397	1629	6.40869	4.69971	10.3874	1638	15.3084	14.7629	15.2397
									1648	9.46808	8.79669	8.39233	-2.2583	1648	14.4005	15.0681	-0.167847	1787	10.5362	4.32205	16.407	8.34656	1648	15.4686	14.7705	15.3732	1639	6.40869	4.71878	10.3722	1648	15.4686	14.7705	15.3732
									1658	9.47571	8.76236	8.40378	-2.29263	1658	14.4234	15.1825	-0.175476	1797	10.5362	4.3335	16.468	8.37326	1658	15.5716	15.2092	15.3046	1649	6.40488	4.73404	10.3722	1658	15.5716	15.2092	15.3046
									1668	9.53674	8.76999	8.23593	-2.30408	1668	14.4119	15.274	-0.209808	1807	10.5476	4.32968	16.4719	8.38089	1668	15.6975	15.1978	15.4228	1659	6.40869	4.74167	10.4103	1668	15.6975	15.1978	15.4228
									1678	9.54819	8.78906	8.41522	-2.32315	1678	14.3509	15.1672	-0.244141	1818	10.5286	4.27246	16.3765	8.36563	1678	15.77	14.9879	15.3427	1669	6.40488	4.76074	10.4065	1678	15.77	14.9879	15.3427
									1689	9.55963	8.79669	8.29697	-2.35748	1688	14.1792	15.1176	-0.25177	1828	10.5629	4.21524	16.4948	8.35419	1688	15.6784	15.4037	15.2473	1679	6.40106	4.78363	10.4103	1688	15.6784	15.4037	15.2473
									1699	9.57108	8.75854	8.3046	-2.38037	1699	14.1373	15.2817	-0.267029	1838	10.582	4.18091	16.5367	8.37708					1689	6.40106	4.78745	10.4256	1698	15.6555	15.007	15.316
									1709	9.60159	8.79288	8.38089	-2.388	1709	14.122	15.255	-0.282288	1848	10.5858	4.26483	16.4642	8.34656					1699	6.40106	4.79507	10.4027	1708	15.5716	14.9307	15.1939
									1719	9.60922	8.78143	8.37708	-2.40707	1719	14.1144	15.0833	-0.305176	1858	10.5667	4.3869	16.5138	8.36945					1709	6.40488	4.81796	10.4065	1718	15.5258	14.8888	15.2931
									1729	9.63593	8.76236	8.4343	-2.4147	1729	14.0953	15.4266	-0.305176	1868	10.582	4.40216	16.5443	8.36945					1720	6.39725	4.83704	10.3912	1729	15.5716	14.7476	15.2397
									1739	9.63593	8.75473	8.65936	-2.4147	1739	14.0724	15.3313	-0.331879	1878	10.5667	4.36401	16.5176	8.36563					1730	6.40869	4.83704	10.3874	1739	16.4185	14.801	15.3389
									1749	9.65118	8.7738	8.65173	-2.43759	1749	14.0533	15.2969	-0.343323	1888	10.5591	4.35638	16.5939	8.37326					1740	6.42014	4.85992	10.376	1749	16.9601	14.4157	15.3923
									1759	9.66644	8.76999	8.49152	-2.46429	1759	14.0839	15.3465	-0.362396	1898	10.5896	4.37927	16.613	8.38089					1750	6.42776	4.879	10.3989	1759	16.7809	14.2517	15.4228
									1769	9.67026	8.73566	8.6937	-2.48337	1769	14.0839	15.4305	-0.392914	1908	10.5782	4.3869	16.6473	8.37708					1760	6.42395	4.88281	10.437	1769	17.4789	14.6751	15.5106
									1779	9.67789	8.76999	8.74329	-2.49863	1779	14.1106	15.4724	-0.423431	1918	10.6316	4.30298	16.6626	8.37326					1770	6.42776	4.89807	10.4218	1779	18.2915	15.3389	15.6822
									1789	9.68552	8.76617	8.6441	-2.52914	1789	14.0839	15.5525	-0.434875	1928	10.582	4.29153	16.7236	8.38089					1780	6.43158	4.92096	10.4637	1789	18.1656	15.6174	15.8577
									1799	9.71603	8.76236	8.88824	-2.53296	1799	14.0991	15.3923	-0.469208	1938	10.5896	4.26483	16.777	8.36945					1790	6.42395	4.94003	10.4752	1799	19.0735	15.6441	16.0179
									1809	9.72748	8.75473	8.79288	-2.56348	1809	14.1182	15.4114	-0.507355	1948	10.601	4.17709	16.8037	8.39233					1800	6.43921	4.95529	10.5171	1809	19.1002	15.8081	16.1095
									1819	9.73892	8.62885	8.75854	-2.57111	1819	14.1144	15.5067	-0.514984	1958	10.5896	4.23813	16.8571	8.39996					1810	6.44684	4.96674	10.5286	1819	19.4168	15.7127	16.2201
									1829	9.74655	8.5907	8.96835	-2.57874	1829	14.122	15.564	-0.530243	1968	10.6277	4.48227	16.8991	8.41141					1820	6.45447	4.98962	10.5247	1829	19.4473	15.5258	16.3155
									1839	9.72748	8.55255	8.88824	-2.61688	1839	14.1449	15.1825	-0.583649	1978	10.6201	4.35638	16.7732	8.39996					1830	6.45828	5.01251	10.5209	1839	19.3138	15.625	16.4032
														1849	14.1487	15.4839	-0.617981	1988	10.6468	4.34113	16.8877	8.42285					1840	6.46973	5.01251	10.3569	1849	19.3443	15.7547	16.4337
														1860	14.1525	15.4839	-0.644684	1998	10.6659	4.34113	16.9334	8.42285					1850	6.47354	5.02777	10.3531	1859	19.7449	15.8806	16.5329
														1870	14.4768	15.3999	-0.69046	2008	10.6735	4.40216	16.922	8.4343					1860	6.46973	5.04303	10.3874	1869	19.6037	15.9454	16.5329
														1880	14.2822	15.5182	-0.69809	2018	10.685	4.45938	17.0403	8.44193					1870	6.48117	5.0621	10.3836	1879	19.619	16.3574	16.6168
														1890	14.2136	15.4343	-0.75531	2029	10.6964	4.44412	16.9983	8.43811					1880	6.48117	5.07355	10.376	1889	19.619	16.2315	16.6512
														1900	14.1945	15.2664	-0.812531	2039	10.6964	4.42886	17.0441	8.44955					1890	6.47736	5.11551	10.3226	1899	19.6075	16.1705	16.6893
														1910	14.1792	15.3809	-0.854492	2049	10.6888	4.56238	17.0326	8.45337					1900	6.52313	5.11551	10.3149	1910	19.6838	15.9798	16.7122
														1920	14.1525	15.3999	-0.88501	2059	10.7155	4.61578	16.9296	8.48007					1910	6.54221	5.12314	10.3455	1920	19.7754	16.1018	16.7313
																		2069	10.7193	4.73785	16.7809	8.51059					1920	6.56128	5.12695	10.3607	1930	19.7525	16.2506	16.6893
																		2079	10.7384	4.84848	16.8343	8.49915									1940	19.9051	16.5405	16.7274
																		2089	10.7422	5.03159	16.7999	8.5144									1950	19.6304	16.5405	16.7694
																		2099	10.7994	5.02396	16.6855	8.52203									1960	19.3596	16.3383	16.7122
																		2109	10.7956	5.18417	16.6931	8.52585									1970	19.3634	16.8076	16.6817
																		2119	10.8032	5.27573	16.5863	8.53729									1980	19.5618	16.5558	16.6817
																		2129	10.8566	5.34439	16.6512	8.55637									1990	19.5656	16.5329	16.6931
																		2139	10.8299	5.36346	16.674	8.59451									2000	19.7716	16.6817	16.7007
																		2149	10.788	5.44357	16.9754	8.5144									2010	19.2719	16.7999	16.7046
																		2159	10.7422	5.40161	17.0174	8.49152									2020	19.5312	16.8228	16.7007
																		2169	10.7574	5.29099	17.2195	8.46481									2030	19.4855	16.8076	16.7236
																		2179	10.7956	5.31769	17.231	8.47244									2040	19.4626	16.9182	16.6626
																															2050	19.5312	17.17	16.7046
																															2060	19.7945	17.2005	16.6817
																															2071	19.5503	17.5018	16.6855
																															2081	19.3024	17.025	16.6969
																															2091	19.3443	17.0746	16.5977
																															2101	19.4435	17.2882	16.6435
																															2111	19.5961	17.0326	16.6206
																															2121	19.3748	17.2539	16.6092
																															2131	19.4473	17.128	16.5977
																															2141	19.2223	17.1661	16.5749
																															2151	19.0125	17.2272	16.5939
																															2161	19.7372	17.3454	16.5939
																															2171	19.5122	17.3111	16.51
																															2181	19.4321	17.2768	16.571
																															2191	19.413	17.437	16.449
																															2201	19.3672	17.5095	16.5558
																															2211	19.3634	17.4675	16.51
																															2221	19.4855	17.4828	16.5329
[truncated: 10 more columns]

## Sheet: Figure7
Figure 7A									Figure 7A Time Course																					Figure 7B Time Course
s side CPA(30μM)-Distal Ileum m side(5mM Gln)									s side CPA-Gln										m side CPA-Gln											s side TPEN-Gln												m side TPEN-Gln
Time	Group	Tissue No.	Isc(min)	Isc(max)	max-min(μA)	Isc(μA/cm2)			06/15/2020					06/15/2020					06/18/2020					06/18/2020						06/02/2020					06/02/2020				06/06/2020			06/03/2020					06/04/2020
06/15/2020	1	1ctrl	-5.72	-1.81	3.91	48.875			Time(s)	I-1	I-2	I-3	I-4	Time(s)	I-1	I-2	I-3	I-4	Time(s)	I-1	I-2	I-3	I-4	Time(s)	I-1	I-2	I-3	I-4		Time(s)	I-1	I-2	I-3	I-4	Time(s)	I-1	I-2	I-3	Time(s)	I-1	I-2	Time(s)	I-1	I-2	I-3	I-4	Time(s)	I-1	I-2
		2	15.91	17.82	1.91	23.875			0	-5.7373	15.3198	10.7803	7.164	0	13.7863	1.64032	1.66321	-1.86157	0	13.298	4.81415	9.8877	2.13623	0	12.9395	9.47571	7.01141	5.44739		0	17.334	10.1852	0.50354	9.33838	0	9.17816	15.7394	2.388	0	2.1286	-0.793457	0	14.183	-0.862122	0.152588	3.28827	0	10.8948	16.8533
		3	18.67	22.16	3.49	43.625			10	-5.80597	15.2054	10.8757	7.13348	10	13.6185	1.55258	1.49155	-1.97983	10	13.2217	4.62723	9.80759	2.07138	10	12.9776	9.45282	6.98471	5.32532		10	17.2081	10.0098	0.396729	9.27353	10	9.09805	15.6403	2.27356	10	2.15149	-0.930786	10	14.1678	-0.999451	0.102997	3.19672	10	10.8719	16.9487
		4	6.24	8.78	2.54	31.75			20	-5.7373	15.2397	10.849	7.16782	20	13.6375	1.54495	1.39236	-1.95694	20	13.2408	4.55856	9.78851	2.07138	21	13.0005	9.46426	7.0343	5.3215		20	17.2005	9.98306	0.347137	9.34601	20	9.07898	16.0141	2.27356	20	2.13623	-0.907898	20	14.0953	-0.976562	0.106812	3.17764	20	10.8795	17.0326
06/15/2020	2	1ctrl	13.15	18.57	5.42	67.75			30	-5.76019	15.1749	10.8948	7.15256	30	13.5498	1.52969	1.3237	-1.94168	30	13.2332	4.47083	9.88007	2.05994	31	12.9776	9.47952	7.09534	5.33676		30	17.1089	9.89914	0.37384	9.34219	30	9.12476	15.7738	2.27737	30	2.19727	-0.907898	30	14.1296	-0.995636	0.183105	3.18527	30	10.8871	17.0784
		2	1.02	1.3	0.28	3.5			40	-5.75256	15.213	11.0817	7.16782	40	13.6147	1.51825	1.24359	-1.89972	40	13.1645	4.40598	9.85336	2.06757	41	12.7296	9.47571	7.1373	5.37109		40	17.1204	9.92966	0.324249	9.37271	40	9.1629	15.7242	2.27356	40	2.25449	-0.900269	40	14.0953	-0.984192	0.25177	3.20816	40	10.9482	17.2539
		3	1.12	4.41	3.29	41.125			50	-5.6839	15.2435	10.9749	7.19833	50	13.3095	1.52588	1.20544	-1.87302	50	13.2179	4.43649	9.89151	2.08282	51	12.8593	9.49097	7.11823	5.30624		50	17.1471	9.90295	0.305176	9.3956	50	9.15527	15.9531	2.29645	50	2.33078	-0.904083	50	14.0991	-0.961304	0.293732	3.23868	50	10.9596	17.4103
		4	2.2	-0.07	2.13	26.625			61	-5.7106	15.2779	11.1198	7.18689	60	13.5193	1.53351	1.14059	-1.91116	60	13.2179	4.37164	9.93729	2.08664	61	12.6724	9.52911	7.16782	5.34058		60	17.1051	9.86481	0.328064	9.44138	60	9.23157	15.934	2.31171	60	2.34222	-0.900269	61	14.1525	-0.946045	0.423431	3.26538	60	11.0092	17.3569
									71	-5.74875	15.2321	11.1847	7.20596	70	13.6414	1.51825	1.10626	-1.90735	70	13.2103	4.31061	9.95636	2.07901	71	12.6266	9.51385	7.22885	5.3215		70	17.0555	9.84955	0.293732	9.5253	70	9.2392	15.892	2.32697	70	2.3613	-0.869751	71	14.061	-0.923157	0.499725	3.29208	70	11.013	17.6125
m side CPA(30μM)-Distal Ileum m side(5mM Gln)									81	-5.78308	15.2588	11.1732	7.20596	80	13.6909	1.50681	1.06049	-1.84631	80	13.2523	4.24957	9.95636	2.06757	81	12.7831	9.52148	7.20215	5.31387		80	16.9983	9.84192	0.30899	9.51385	80	9.28497	16.0561	2.30408	80	2.44522	-0.865936	81	14.1563	-0.907898	0.572205	3.33786	80	11.0207	17.6506
Time	Group	Tissue No.	Isc(min)	Isc(max)	max-min(μA)	Isc(μA/cm2)			91	-5.76782	15.1901	11.2381	7.267	90	13.6414	1.50681	1.05286	-1.88828	90	13.2828	4.19235	9.98688	2.06757	91	12.7296	9.56345	7.1907	5.29099		90	17.1127	9.79233	0.293732	9.552	91	9.28879	16.037	2.32315	90	2.491	-0.846863	91	13.9809	-0.892639	0.606537	3.35312	90	11.0321	17.5476
06/18/2020	1	1ctrl	11.24	17.73	6.49	81.125			101	-5.76782	15.2206	11.3144	7.23267	100	13.4163	1.51062	1.02234	-1.86157	100	13.2866	4.15039	10.0136	2.07138	101	12.9089	9.56726	7.20978	5.30243		100	17.0746	9.70459	0.282288	9.59396	101	9.34219	15.9187	2.34985	100	2.86102	-0.846863	101	14.1182	-0.892639	0.656128	3.36456	100	11.1198	17.868
		2	5.23	9.27	4.04	50.5			111	-5.68008	15.2893	11.3525	7.22885	111	13.5651	1.51443	1.01852	-1.82724	110	13.2599	4.11987	10.0479	2.0752	111	12.8632	9.58633	7.26318	5.32913		110	17.0593	9.68933	0.278473	9.60922	111	9.35745	16.2125	2.34604	110	3.1395	-0.854492	111	13.9847	-0.88501	0.694275	3.38364	110	11.1694	17.8452
		3	11.44	14.81	3.37	42.125			121	-5.65338	15.2321	11.4479	7.22885	121	13.6833	1.51825	1.01471	-1.87683	120	13.2866	4.07791	10.1089	2.09045	121	12.8517	9.59015	7.25555	5.31387		120	17.067	9.60922	0.263214	9.67789	121	9.35745	16.098	2.34604	120	3.18909	-0.862122	121	14.1373	-0.858307	0.801086	3.42178	120	11.2343	18.3334
		4	3.18	6.33	3.15	39.375			131	-5.68771	15.2206	11.4555	7.22504	131	13.6948	1.52206	0.995636	-1.80817	130	13.2675	4.06265	10.0975	2.09427	131	12.8822	9.655	7.25937	5.34058		130	17.0479	9.552	0.263214	9.7084	131	9.40704	16.1591	2.38419	130	3.21198	-0.854492	131	14.0762	-0.854492	0.793457	3.43323	130	11.2228	18.5661
06/18/2020	2	1ctrl	13.05	20.31	7.26	90.75			141	-5.66101	15.2626	11.631	7.29752	141	13.5803	1.51443	1.00327	-1.85394	140	13.3057	4.02832	10.1471	2.08664	141	12.8822	9.65881	7.27081	5.31006		140	16.983	9.44138	0.282288	9.73129	141	9.43756	16.2125	2.38037	140	3.2196	-0.88501	141	14.1525	-0.82016	0.87738	3.47137	140	11.2457	18.5242
		2	11.7	16.87	5.17	64.625			151	-5.69916	15.2702	11.6158	7.33185	151	13.2866	1.52588	1.01089	-1.8425	150	13.2675	3.97491	10.128	2.06375	151	12.9929	9.6817	7.30896	5.32532		150	17.0212	9.37653	0.270844	9.73129	151	9.41467	16.3116	2.39563	150	3.20053	-0.892639	151	13.9465	-0.812531	0.904083	3.479	150	11.2724	19.0125
		3	10.43	13.03	2.6	32.5			161	-5.69916	15.3275	11.6959	7.31277	161	13.4125	1.51825	1.00708	-1.83868	160	13.2713	3.96729	10.2158	2.08664	161	12.7716	9.69315	7.30515	5.32913		160	16.9563	9.34219	0.289917	9.76562	161	9.49097	16.3918	2.4147	160	3.21579	-0.873566	161	14.1258	-0.823975	0.938416	3.47137	160	11.2419	19.0163
		4	6.64	8.91	2.27	28.375			171	-5.75256	15.2931	11.7912	7.28989	171	13.6299	1.51443	0.991821	-1.83487	170	13.2561	3.9444	10.2348	2.09427	171	12.8403	9.70459	7.29752	5.31006		170	17.0441	9.28497	0.25177	9.78851	171	9.50241	16.4757	2.45667	170	3.26538	-0.87738	171	13.9351	-0.808716	0.984192	3.49808	170	11.2953	19.1422
Figure 7B									181	-5.75256	15.3275	11.837	7.30133	181	13.6528	1.50299	0.976562	-1.86539	180	13.2561	3.90244	10.2043	2.09045	181	13.0005	9.72748	7.33566	5.35583		180	17.0174	9.2392	0.232697	9.87244	181	9.48334	16.3994	2.48718	180	3.28445	-0.835419	181	14.1449	-0.808716	1.01852	3.50189	181	11.2801	18.8942
s side TPEN(1mM)-Distal Ileum m side(25mM Gln)									191	-5.7869	15.3236	11.9324	7.29752	191	13.4964	1.50299	0.968933	-1.88446	191	13.2103	3.87192	10.2577	2.08282	191	12.9852	9.76562	7.37	5.37109		190	17.0517	9.1629	0.247955	9.83047	191	9.54437	16.1934	2.50626	190	3.26538	-0.862122	191	14.0305	-0.766754	1.08719	3.53241	191	11.3144	18.9018
Time	Group	Tissue No.	Isc(min)	Isc(max)	max-min(μA)	Isc(μA/cm2)			201	-5.80597	15.358	11.94	7.27844	201	13.5574	1.50299	0.946045	-1.83487	201	13.1912	3.84521	10.2921	2.08282	201	12.6801	9.82666	7.36618	5.39398		200	17.0174	9.1095	0.240326	9.9144	201	9.54819	16.5939	2.52533	201	3.27301	-0.789642	201	14.164	-0.743866	1.14822	3.5553	201	11.3106	19.1383
06/02/2020	1	1ctrl	17.12	22.41	5.29	66.125			211	-5.80215	15.4228	12.0964	7.27844	211	13.6337	1.49155	0.94223	-1.8692	211	13.1874	3.85666	10.2844	2.06757	211	12.7831	9.89151	7.38144	5.44739		210	17.0517	9.06754	0.25177	9.95255	211	9.5787	16.4909	2.54822	211	3.27682	-0.812531	211	14.08	-0.751495	1.21307	3.57437	211	11.3716	18.9896
		2	9.28	12.14	2.86	35.75			221	-5.83649	15.3198	12.2375	7.31277	221	13.588	1.4801	0.946045	-1.85013	221	13.2408	3.88336	10.2158	2.0752	221	12.9089	9.96017	7.4501	5.44357		221	16.9716	9.01794	0.244141	9.97925	221	9.59396	16.4757	2.57874	221	3.30353	-0.785828	221	14.1678	-0.766754	1.25885	3.58963	221	11.3373	18.9857
		3	-0.03	4.41	4.44	55.5			231	-5.84412	15.3046	12.2757	7.32422	231	13.588	1.4801	0.938416	-1.83105	231	13.237	3.89481	10.2692	2.09045	231	12.9852	10.0555	7.45392	5.5275		231	17.0059	8.98743	0.263214	10.025	231	9.63974	16.449	2.60162	231	3.36075	-0.808716	231	14.0686	-0.770569	1.29318	3.6087	231	11.4746	19.0163
		4	16.11	21.22	5.11	63.875			241	-5.82886	15.3313	12.2147	7.27844	241	13.5422	1.47629	0.953674	-1.8692	241	13.1645	3.85666	10.2654	2.11334	242	12.97	10.1051	7.46918	5.51224		241	16.9601	8.93784	0.259399	9.98688	241	9.64355	16.8533	2.65121	241	3.32642	-0.816345	241	14.2059	-0.778198	1.3504	3.62778	241	11.4059	19.0697
06/02/2020	2	1	15.35	19.24	3.89	48.625			251	-5.867	15.3885	12.413	7.27844	251	13.5841	1.46866	0.946045	-1.82343	251	13.2217	3.84903	10.4065	2.14386	252	12.7525	10.1471	7.50351	5.52368		251	16.9678	8.9035	0.25177	10.0632	251	9.68552	16.6473	2.66266	251	3.36456	-0.801086	251	14.08	-0.782013	1.39618	3.63922	251	11.3983	19.2947
		2	20.78	22.48	1.7	21.25			262	-5.88226	15.3351	12.516	7.2937	261	13.6528	1.45721	0.946045	-1.83105	261	13.2294	3.78799	10.3188	2.12097	262	12.9852	10.1852	7.54166	5.64194		261	16.9907	8.84247	0.25177	10.1051	261	9.71222	16.5405	2.67029	261	3.36838	-0.743866	262	14.1602	-0.728607	1.44196	3.65448	261	11.3945	18.9514
		3	6.76	8.54	1.78	22.25			272	-5.87845	15.3923	12.5351	7.30515	271	13.607	1.44577	0.957489	-1.84631	271	13.0959	3.76511	10.273	2.13623	272	12.6762	10.2196	7.59888	5.61905		271	17.0059	8.80814	0.263214	10.1166	271	9.76944	16.6054	2.70081	271	3.39127	-0.774384	272	14.1335	-0.743866	1.43814	3.65448	271	11.4098	19.2719
06/06/2020	3	1	4.93	7.52	2.59	32.375			282	-5.92804	15.4305	12.5427	7.2937	281	13.4277	1.44196	0.965118	-1.82343	281	13.134	3.74603	10.4027	2.1286	282	12.7449	10.2806	7.59506	5.61905		281	16.9334	8.78906	0.236511	10.1585	281	9.78851	16.6512	2.74277	281	3.40271	-0.709534	282	14.2593	-0.724792	1.48392	3.66211	281	11.4174	19.2566
		2	0.32	1.27	0.95	11.875			292	-5.97382	15.4839	12.6152	7.2937	291	13.6375	1.43433	0.991821	-1.83105	291	13.1149	3.74603	10.2959	2.13242	292	12.886	10.3226	7.64465	5.64575		291	16.9449	8.70895	0.232697	10.1852	291	9.81522	17.0059	2.79617	291	3.41034	-0.69809	292	14.2555	-0.736237	1.54877	3.66974	291	11.4555	18.9743
									302	-6.00052	15.4724	12.7602	7.27081	301	13.5918	1.43051	0.976562	-1.82724	301	13.0882	3.7117	10.3416	2.12479	302	12.6572	10.3645	7.67899	5.7106		301	16.8953	8.67462	0.244141	10.2005	302	9.85718	16.9411	2.79617	301	3.41415	-0.720978	302	14.1106	-0.736237	1.53351	3.68118	301	11.5089	19.1765
m side TPEN(1mM)-Distal Ileum m side(25mM Gln)									312	-5.92804	15.4533	12.7525	7.23267	311	13.485	1.42288	0.995636	-1.81961	311	13.0615	3.74985	10.3607	2.14767	312	12.722	10.3798	7.69806	5.71442		311	16.9601	8.68225	0.255585	10.231	312	9.8877	16.7999	2.81906	311	3.37219	-0.69046	312	14.3394	-0.732422	1.57166	3.69644	311	11.5242	19.1116
Time	Group	Tissue No.	Isc(min)	Isc(max)	max-min(μA)	Isc(μA/cm2)			322	-5.85175	15.4724	12.7754	7.18689	322	13.5803	1.41907	1.00327	-1.82724	321	12.9929	3.70789	10.3989	2.14767	322	12.7602	10.4294	7.75146	5.6839		321	16.8762	8.60596	0.247955	10.2921	322	9.8877	16.861	2.86102	321	3.3989	-0.747681	322	14.183	-0.720978	1.60599	3.71552	321	11.528	19.1803
06/03/2020	1	1ctrl	14.64	15.97	1.33	16.625			332	-5.82123	15.4953	12.7869	7.17926	332	13.5155	1.41525	0.999451	-1.85394	331	13.0234	3.72696	10.3149	2.15149	332	12.9356	10.4752	7.79724	5.73349		331	16.9525	8.60214	0.255585	10.3264	332	9.95255	16.9411	2.89536	331	3.37601	-0.663757	332	14.3242	-0.724792	1.67465	3.7384	331	11.6081	19.1879
		2	-0.1	1.22	1.32	16.5			342	-5.77545	15.5602	12.9356	7.17545	342	13.6681	1.40381	1.01852	-1.8692	341	12.9929	3.72314	10.4446	2.14386	342	12.8441	10.4904	7.80487	5.76019		341	16.861	8.58307	0.263214	10.3073	342	9.97925	17.2081	2.91824	341	3.36838	-0.675201	342	14.3967	-0.720978	1.68991	3.75366	341	11.5967	19.1727
		3	2.44	3	0.56	7			352	-5.7373	15.4915	13.1187	7.13348	352	13.3667	1.39999	1.04523	-1.87683	351	12.9814	3.72314	10.5515	2.16293	352	12.6495	10.5057	7.86209	5.74493		351	16.861	8.5907	0.244141	10.376	352	10.0212	17.0517	2.95258	351	3.39508	-0.709534	352	14.2403	-0.701904	1.72043	3.76892	351	11.6158	18.898
		4	3.29	4.11	0.82	10.25			362	-5.71442	15.4839	13.0806	7.14874	362	13.5994	1.41144	1.04904	-1.8692	361	12.9623	3.7384	10.3645	2.16293	362	12.7487	10.582	7.86591	5.72205		361	16.8762	8.56781	0.274658	10.3378	362	10.0746	17.1547	2.96402	361	3.36838	-0.659943	362	14.4043	-0.682831	1.7662	3.79944	361	11.5891	19.0125
06/04/2020	2	1ctrl	11.14	16.99	5.85	73.125			372	-5.64957	15.5792	13.1798	7.18307	372	13.6185	1.39236	1.06049	-1.86539	371	12.9776	3.75748	10.4599	2.17819	372	12.7983	10.601	7.89642	5.77164		371	16.861	8.56018	0.270844	10.4141	372	10.1089	17.1089	2.99072	371	3.43704	-0.671387	372	14.2441	-0.679016	1.80435	3.8147	371	11.6501	19.0353
		2	18.53	24.54	6.01	75.125			382	-5.59616	15.5716	13.2294	7.16019	382	13.4773	1.39618	1.06049	-1.8959	381	12.9089	3.7384	10.479	2.18201	382	13.0539	10.6125	7.95364	5.8136		381	16.983	8.56781	0.267029	10.4713	382	10.1318	17.1967	3.03268	381	3.41797	-0.621796	382	14.267	-0.667572	1.83487	3.83377	381	11.6348	18.9857
		3	15.4	21.43	6.03	75.375			392	-5.56946	15.5106	13.2256	7.15637	392	13.4125	1.38855	1.07956	-1.90353	391	12.9433	3.74603	10.4904	2.17819	392	13.0882	10.6354	8.03375	5.79453		391	16.861	8.56781	0.25177	10.5057	392	10.1585	17.1661	3.0632	391	3.43323	-0.572205	392	14.5454	-0.640869	1.85776	3.83759	391	11.6425	19.043
		4	7.1	12.36	5.26	65.75			402	-5.5542	15.6097	13.3133	7.17163	402	13.5994	1.38855	1.04141	-1.90735	401	12.9509	3.76892	10.5782	2.18964	402	12.9623	10.6659	8.02612	5.82886		401	16.8877	8.53729	0.278473	10.5057	402	10.2043	17.0746	3.07465	401	3.48663	-0.583649	402	14.3127	-0.629425	1.8959	3.87192	402	11.6348	19.1956
Figure 7C									412	-5.61523	15.5411	13.4392	7.164	412	13.5498	1.37711	1.04523	-1.92261	412	12.9433	3.74222	10.5743	2.17819	412	12.7754	10.6926	8.08334	5.85175		411	16.8419	8.53729	0.263214	10.498	412	10.2539	17.6735	3.07846	412	3.479	-0.648499	412	14.473	-0.621796	1.96075	3.90244	412	11.7149	18.9857
s side Dantrolene(300 μM)-Distal Ileum m side(5mM Gln)									422	-5.64194	15.5296	13.4392	7.12585	422	13.6871	1.37711	1.02997	-1.91879	422	12.9585	3.78036	10.6163	2.20108	422	13.0768	10.7231	8.12531	5.87082		421	16.7694	8.5144	0.270844	10.5667	422	10.2119	17.6811	3.10898	422	3.49808	-0.656128	422	14.3356	-0.598907	1.98364	3.91388	422	11.7226	19.1994
Time	Group	Tissue No.	Isc(min)	Isc(max)	max-min(μA)	Isc(μA/cm2)			432	-5.66864	15.6364	13.5345	7.08008	432	13.5117	1.36566	1.0643	-1.9455	432	12.9471	3.79944	10.5591	2.19727	432	13.0806	10.7574	8.17871	5.85556		431	16.7007	8.53348	0.213623	10.6506	432	10.3188	17.6468	3.12042	432	3.50189	-0.526428	432	14.3776	-0.556946	2.03323	3.92914	432	11.7378	19.0582
06/11/2020	1	1ctrl	11.58	16.38	4.8	60			442	-5.68008	15.5907	13.5994	7.02667	442	13.4583	1.37329	1.0643	-1.91879	442	12.9242	3.80325	10.6125	2.18582	442	12.8784	10.7727	8.2283	5.867		442	16.6359	8.50677	0.244141	10.6468	442	10.3188	17.643	3.12805	442	3.53622	-0.572205	442	14.6255	-0.576019	2.07901	3.95966	442	11.6959	19.0201
		2	4.28	9.51	5.23	65.375			452	-5.6572	15.6937	13.5956	6.9809	452	13.6032	1.36185	1.07956	-1.94168	452	12.9356	3.83759	10.6201	2.2049	453	12.7869	10.8337	8.28552	5.92041		452	16.7122	8.52585	0.25177	10.6697	452	10.3912	17.4561	3.14713	452	3.48282	-0.572205	452	14.3929	-0.56076	2.10571	3.99399	452	11.7531	19.0086
		3	7.25	8.72	1.47	18.375			462	-5.61905	15.5754	13.649	6.96945	462	13.5117	1.36566	1.04523	-1.85013	462	12.9585	3.86047	10.6201	2.23541	463	13.0119	10.8643	8.3313	5.92804		462	16.8839	8.49152	0.259399	10.7193	462	10.3951	17.6086	3.21198	462	3.59344	-0.63324	462	14.5111	-0.549316	2.12097	4.01306	462	11.7989	18.9209
		4	-4.95	-2.66	2.29	28.625			473	-5.6076	15.583	13.8397	6.91223	472	13.4277	1.36566	1.04904	-1.8692	472	12.9471	3.92914	10.6506	2.22778	473	13.0539	10.8986	8.37326	5.95474		472	16.7313	8.54874	0.25177	10.7422	472	10.4828	17.7841	3.23868	472	3.56293	-0.656128	472	14.6561	-0.526428	2.12479	4.02069	472	11.8065	18.9056
06/11/2020	2	1ctrl	18.06	21.49	3.43	42.875			483	-5.59616	15.6517	13.7825	6.8779	482	13.5956	1.35803	1.05667	-1.86539	482	12.9204	3.93295	10.7155	2.25067	483	12.7983	10.9444	8.41904	5.98145		482	16.8266	8.47626	0.228882	10.7841	482	10.4408	17.7193	3.25394	482	3.60107	-0.583649	483	14.6523	-0.507355	2.16293	4.04358	482	11.3525	18.9209
		2	5.7	7.74	2.04	25.5			493	-5.59616	15.5487	13.9122	6.83975	492	13.4201	1.36185	1.0643	-1.8692	492	12.9395	3.97491	10.746	2.28119	493	12.8555	10.9711	8.47626	5.98907		492	16.8457	8.54874	0.244141	10.8032	492	10.5286	18.0779	3.26157	492	3.582	-0.579834	493	14.5149	-0.469208	2.19345	4.05884	492	10.0441	17.3378
		3	10.87	12.18	1.31	16.375			503	-5.55801	15.5754	13.8359	6.75583	502	13.4697	1.35422	1.02615	-1.89209	502	12.9166	3.99017	10.788	2.29263	503	12.9929	11.0054	8.54492	6.02722		502	16.7351	8.51059	0.225067	10.8147	503	10.5324	17.5667	3.31497	502	3.58582	-0.579834	503	14.7476	-0.453949	2.22397	4.08173	502	9.79996	16.3956
		4	6.73	8.87	2.14	26.75			513	-5.59998	15.5754	13.916	6.71387	512	13.5841	1.3504	1.02997	-1.8959	512	12.9585	4.05121	10.6888	2.29263	513	13.1035	11.0435	8.564	6.06155		512	16.7809	8.53348	0.259399	10.849	513	10.643	17.5247	3.32642	512	3.62396	-0.610352	513	14.6599	-0.461578	2.22015	4.08554	512	9.59778	16.2468
									523	-5.65338	15.6059	14.0648	6.68335	523	13.4811	1.33133	1.01089	-1.8959	522	12.9395	4.09698	10.8643	2.29645	523	12.9585	11.0626	8.62122	6.06537		522	16.7732	8.5144	0.225067	10.9024	523	10.643	17.8108	3.35312	522	3.64304	-0.549316	523	14.6141	-0.450134	2.24304	4.11224	522	9.51004	16.1934
m side Dantrolene(300 μM)-Distal Ileum m side(5mM Gln)									533	-5.7373	15.6555	14.1335	6.61087	533	13.5803	1.32751	0.968933	-1.90735	532	12.9242	4.11987	10.6544	2.28882	533	12.9433	11.0931	8.64792	6.08826		532	16.8037	8.47626	0.240326	10.9749	533	10.7231	17.9634	3.39127	532	3.62015	-0.537872	533	14.7285	-0.411987	2.26593	4.13513	532	9.47571	16.1362
Time	Group	Tissue No.	Isc(min)	Isc(max)	max-min(μA)	Isc(μA/cm2)			543	-5.76782	15.6555	14.2441	6.58417	543	13.4506	1.3237	0.94223	-1.89972	542	12.9242	4.14658	10.8337	2.285	543	13.1378	11.0817	8.7204	6.09207		542	16.8076	8.52203	0.236511	10.9253	543	10.7651	17.8375	3.42178	542	3.69263	-0.572205	543	14.7934	-0.38147	2.33459	4.16183	542	9.46808	16.1324
06/22/2020	1	1ctrl	16.6	21.17	4.57	57.125			553	-5.83649	15.6212	14.3547	6.54221	553	13.4125	1.31226	0.923157	-1.89972	552	12.9166	4.18854	10.8376	2.30408	553	13.1264	11.1237	8.76236	6.13022		552	16.8533	8.52585	0.205994	11.0626	553	10.807	18.013	3.45612	552	3.69263	-0.537872	553	14.8506	-0.347137	2.36893	4.17709	552	9.47189	16.1362
		2	10.45	12.8	2.35	29.375			563	-5.867	15.5144	14.4005	6.48499	563	13.4354	1.30844	0.907898	-1.8692	562	12.9318	4.19998	10.7498	2.285	563	13.1264	11.1542	8.81577	6.17218		562	16.7542	8.53348	0.205994	11.0474	563	10.8757	17.9977	3.50189	562	3.73459	-0.522614	563	14.6255	-0.335693	2.39563	4.18854	562	9.48334	16.201
		3	3.93	6.25	2.32	29			573	-5.88989	15.5487	14.3471	6.49643	573	13.4201	1.30463	0.907898	-1.89209	572	12.9356	4.21906	10.7803	2.30789	573	13.1073	11.1732	8.88824	6.2027		572	16.6931	8.52966	0.225067	11.0741	573	10.8643	17.7383	3.49045	572	3.74603	-0.507355	573	14.8392	-0.267029	2.42615	4.21524	572	9.51385	16.0446
		4	2.97	5.01	2.04	25.5			583	-5.92804	15.5334	14.5149	6.45065	583	13.5269	1.297	0.904083	-1.86539	582	12.9013	4.26102	10.9634	2.31552	583	12.9814	11.2076	8.97217	6.19888		582	16.7732	8.52966	0.205994	11.1694	583	10.9673	18.4784	3.53241	582	3.77655	-0.518799	583	15.049	-0.25177	2.45667	4.21906	582	9.57489	16.1705
06/22/2020	2	1ctrl	-7.34	-1.51	5.83	72.875			593	-5.90134	15.5563	14.5187	6.38199	593	13.2256	1.29318	0.854492	-1.88446	592	12.8784	4.27246	10.7803	2.30408	593	12.8708	11.2686	9.0065	6.21796		592	16.6321	8.53729	0.19455	11.2381	593	10.9673	18.1808	3.53622	592	3.77655	-0.530243	593	14.7858	-0.213623	2.48337	4.22287	592	9.5787	16.0522
		2	4.08	6.94	2.86	35.75			603	-5.86319	15.5106	14.5493	6.3591	603	13.2523	1.28937	0.865936	-1.88065	603	12.7411	4.30679	10.8757	2.34222	603	12.9089	11.3029	9.04846	6.28662		602	16.6969	8.51822	0.209808	11.2381	603	11.0092	18.177	3.58963	602	3.79181	-0.507355	603	14.8582	-0.160217	2.50626	4.26483	602	9.50623	16.0179
		3	2.13	4.86	2.73	34.125			613	-5.85938	15.4762	14.5264	6.3858	613	13.4811	1.28937	0.846863	-1.8959	613	12.8632	4.39453	10.8795	2.36893	613	12.9013	11.3373	9.12476	6.32477		612	16.6855	8.49533	0.209808	11.2572	613	11.055	18.3067	3.64685	612	3.78799	-0.473022	613	14.9841	-0.465393	2.41852	4.2572	612	9.53674	15.8501
		4	9.51	12.04	2.53	31.625			623	-5.84793	15.5144	14.637	6.36673	623	13.4048	1.28555	0.843048	-1.88446	623	12.8555	4.37164	10.7994	2.38037	623	12.8937	11.3716	9.22394	6.34384		622	16.6473	8.52585	0.160217	11.3754	623	11.0779	18.1885	3.66592	623	3.8414	-0.415802	623	15.0452	-0.766754	2.21252	4.2038	622	9.51767	16.0484
Figure 7D									633	-5.85938	15.5449	14.5493	6.27136	633	13.4773	1.28174	0.835419	-1.8959	633	12.8212	4.4136	10.8376	2.39563	633	12.9776	11.3792	9.31931	6.36292		632	16.7923	8.50677	0.18692	11.4059	633	11.1504	18.3411	3.71552	633	3.76892	-0.469208	633	14.8544	-0.980377	2.05612	4.05884	633	9.54056	16.0103
s side LiCl(30 mM)-Distal Ileum m side(5mM Gln)									643	-5.82123	15.5487	14.5493	6.34384	643	13.4773	1.27411	0.827789	-1.90735	643	12.7563	4.41742	10.8719	2.37274	643	13.1607	11.4288	9.48715	6.39343		642	16.7809	8.53729	0.209808	11.4822	643	11.1389	18.6806	3.71552	643	4.05121	-0.37384	643	14.8201	-1.14822	1.93787	3.91769	643	9.55963	16.0294
Time	Group	Tissue No.	Isc(min)	Isc(max)	max-min(μA)	Isc(μA/cm2)			653	-5.80978	15.5945	14.679	6.32477	653	13.5345	1.27029	0.793457	-1.91879	653	12.7487	4.52423	10.9177	2.38419	653	13.0882	11.4517	9.5787	6.44302		652	16.7694	8.55637	0.152588	11.5585	653	11.1923	18.7454	3.79181	653	4.05884	-0.362396	653	14.9689	-1.22452	1.85013	3.79181	653	9.655	16.1476
08/27/2020	1	1ctrl	11.84	16.23	4.39	54.875			663	-5.8136	15.6059	14.7705	6.30569	663	13.3858	1.26648	0.812531	-1.91879	663	12.6953	4.5929	10.8261	2.38419	663	13.0692	11.4517	9.71985	6.43921		663	16.7465	8.564	0.144958	11.631	663	11.2648	18.5432	3.80325	663	4.18854	-0.278473	663	15.0452	-1.26648	1.7662	3.70407	663	9.71222	16.2125
		2	20.09	23.71	3.62	45.25			673	-5.83649	15.6059	14.8392	6.30951	673	13.4277	1.26266	0.812531	-1.93787	673	12.6381	4.673	10.9215	2.4147	674	13.1035	11.4861	9.84955	6.46973		673	16.716	8.564	0.171661	11.6997	673	11.261	18.4174	3.85666	673	4.24957	-0.190735	673	14.8354	-1.30844	1.70898	3.59726	673	9.72748	16.1667
		3	49.31	50.54	1.23	15.375			683	-5.88608	15.5983	14.9803	6.30188	683	13.3705	1.26266	0.801086	-1.95312	683	12.6572	4.68063	10.9291	2.43759	684	13.2294	11.5089	9.94873	6.45828		683	16.7198	8.57925	0.152588	11.7531	683	11.3373	18.425	3.86047	683	4.31442	-0.087738	683	14.8354	-1.33514	1.65558	3.54004	683	9.6817	16.1819
		4	13.58	15.16	1.58	19.75			694	-5.90134	15.6288	15.0261	6.30951	693	13.4583	1.25122	0.804901	-1.96838	693	12.6038	4.76837	10.8452	2.46811	694	13.0692	11.5433	9.97925	6.4888		693	16.7351	8.57162	0.171661	11.7912	693	11.4937	18.7874	3.95584	693	4.35638	-0.0839233	694	15.0299	-1.30463	1.61743	3.48282	693	9.72748	16.3422
08/27/2020	2	1ctrl	6.6	10.74	4.14	51.75			704	-5.88608	15.6479	15.0604	6.31714	703	13.3286	1.24741	0.774384	-1.96075	703	12.6228	4.85611	10.9062	2.52533	704	13.1493	11.5814	10.0594	6.50024		703	16.7389	8.5907	0.171661	11.9781	703	11.4975	18.8408	3.93295	703	4.35638	-0.0114441	704	15.1138	-1.31607	1.56784	3.42941	703	9.75037	16.2582
		2	3.87	6.29	2.42	30.25			714	-5.87845	15.6326	15.2473	6.34003	713	13.5345	1.24359	0.789642	-1.98746	713	12.6076	4.88663	10.9673	2.55966	714	12.9623	11.5662	10.1318	6.54984		713	16.7427	8.58688	0.12207	12.001	714	11.7226	18.6272	4.05502	713	4.35638	-0.0228882	714	15.0452	-1.29318	1.53351	3.3989	713	9.84573	16.2506
		3	20.23	22.04	1.81	22.625			724	-5.86319	15.6822	15.2092	6.36673	723	13.5651	1.23596	0.793457	-1.97601	723	12.6114	4.92477	10.8414	2.55966	724	13.1187	11.5967	10.1891	6.55365		723	16.8343	8.58688	0.133514	12.0659	724	11.8523	18.3258	4.15039	723	4.42886	0.038147	724	14.8811	-1.28555	1.49536	3.37982	723	9.90295	16.304
									734	-5.82504	15.7661	15.2283	6.35529	734	13.3438	1.23978	0.797272	-1.9455	733	12.619	4.97055	11.0474	2.60544	734	12.928	11.6119	10.1929	6.54602		733	16.716	8.66318	0.114441	12.1384	734	11.9286	18.2571	4.23813	733	4.41742	-0.0038147	734	14.9879	-1.24741	1.50299	3.33786	733	9.81522	16.2392
m side LiCl(30 mM)-Distal Ileum m side(5mM Gln)									744	-5.85938	15.7585	15.4457	6.41632	744	13.2713	1.24359	0.778198	-1.9455	743	12.6305	5.02777	11.0359	2.66266	744	12.9089	11.6272	10.2692	6.57654		743	16.674	8.75092	0.202179	12.2147	744	11.9705	18.2266	4.27628	743	4.39453	0.0228882	744	15.2168	-1.23215	1.52969	3.32642	743	9.89914	16.3918
Time	Group	Tissue No.	Isc(min)	Isc(max)	max-min(μA)	Isc(μA/cm2)			754	-5.83267	15.8043	15.5983	6.41632	754	13.4125	1.23596	0.778198	-1.94168	753	12.619	5.04684	11.0245	2.65884	754	12.9738	11.6539	10.3226	6.59943		753	16.6893	8.78143	0.301361	12.2566	754	11.9858	18.2381	4.29153	753	4.44031	0.0305176	754	15.1176	-1.2207	1.55258	3.30734	753	9.95636	16.4146
09/02/2020	1	1ctrl	5.55	8.69	3.14	39.25			764	-5.80978	15.892	15.4343	6.45828	764	13.4125	1.22833	0.774384	-1.89972	763	12.619	5.09644	10.9482	2.68555	764	12.9128	11.692	10.3149	6.61469		763	16.7236	8.78143	0.377655	12.3787	764	11.9934	18.261	4.29153	763	4.44412	0.038147	764	15.0223	-1.18256	1.54114	3.28827	763	9.97925	16.4375
		2	8.07	9.75	1.68	21			774	-5.79834	15.8501	15.5487	6.42014	774	13.3362	1.22452	0.793457	-1.90735	773	12.619	5.13077	11.0626	2.70462	774	13.0196	11.734	10.3912	6.63376		773	16.7198	8.76617	0.415802	12.5237	774	12.043	18.364	4.30298	773	4.42505	0.0038147	774	15.0261	-1.14441	1.54877	3.27682	773	9.91821	16.4871
		3	2.66	4.83	2.17	27.125			784	-5.79834	15.9149	15.5792	6.41632	784	13.34	1.21689	0.770569	-1.93024	783	12.6076	5.18036	11.0931	2.74658	784	13.0501	11.7149	10.3874	6.64902		783	16.7389	8.75854	0.415802	12.6343	784	12.043	18.4555	4.32205	783	4.45557	0.12207	784	15.1596	-1.13678	1.51825	3.2692	783	10.0441	16.4948
		4	-5.88	-4.52	1.36	17			794	-5.78308	15.8348	15.8195	6.3858	794	13.485	1.20926	0.75531	-1.94168	793	12.5961	5.11932	11.0626	2.75803	794	13.073	11.776	10.4599	6.60706		793	16.6435	8.75092	0.30899	12.6572	794	12.146	18.4746	4.35257	793	4.4136	0.125885	794	15.2359	-1.12152	1.52588	3.25775	793	10.0555	16.5176
09/02/2020	2	1ctrl	7.94	12.99	5.05	63.125			804	-5.76782	15.9721	15.6479	6.40106	804	13.279	1.20544	0.762939	-1.91116	804	12.5656	5.01251	11.0664	2.75803	804	18.4784	11.7111	10.4904	6.64902		803	16.6664	8.75473	0.411987	12.7487	804	12.2452	18.5051	4.37927	803	4.45938	0.152588	804	15.2855	-1.08719	1.51825	3.24631	803	10.1013	16.5825
		2	9.14	10.84	1.7	21.25			814	-5.81741	15.9225	15.892	6.41632	814	13.3286	1.20163	0.797272	-1.94168	814	12.5732	5.07355	11.0855	2.76184	814	19.1727	14.946	10.8337	6.65283		813	16.7084	8.7204	0.473022	12.7983	814	12.2223	18.5585	4.44031	813	4.45557	0.0038147	814	14.8621	-1.06049	1.56403	3.24631	813	10.1204	16.6817
		3	25.99	26.36	0.37	4.625			824	-5.77927	15.9378	15.7585	6.3858	824	13.2599	1.19781	0.766754	-1.90735	824	12.5656	5.03159	11.2572	2.78854	824	19.4206	15.6555	11.8256	7.50351		823	16.7274	8.72803	0.492096	12.8098	824	12.352	18.5776	4.4899	823	4.45938	-0.0038147	824	14.9384	-1.05667	1.56784	3.24631	823	10.1776	16.7732
		4	12	12.37	0.37	4.625			834	-5.74875	15.9225	16.0904	6.37436	834	13.3591	1.20544	0.762939	-1.94168	834	12.5847	5.04684	11.1122	2.81525	834	19.7449	16.0408	12.1155	8.01468		833	16.716	8.71277	0.518799	12.8365	834	12.3367	18.5852	4.50516	833	4.47083	0.0152588	834	15.1825	-1.06812	1.59836	3.26157	833	10.1814	16.8266
									844	-5.77927	15.9569	16.1362	6.40488	844	13.3286	1.20163	0.774384	-1.9722	844	12.5809	5.0087	11.2534	2.83051	844	20.0691	16.304	12.2566	8.13293		843	16.6969	8.73184	0.514984	12.9738	844	12.4512	18.6501	4.56238	843	4.47083	0.0762939	844	15.2893	-1.02997	1.61362	3.22723	844	10.2577	17.0097
									854	-5.80215	15.9225	15.9836	6.40869	854	13.3858	1.194	0.778198	-1.93405	854	12.5732	5.08118	11.219	2.85339	854	20.1721	16.5749	12.4283	8.27026		853	16.6283	8.73566	0.583649	12.989	854	12.5046	18.7225	4.61197	854	4.49753	0.114441	854	15.2588	-1.03378	1.62506	3.23486	854	10.2577	17.0059
									864	-5.90897	15.9073	16.2811	6.35147	864	13.1798	1.19019	0.797272	-1.96457	864	12.5847	5.04303	11.3869	2.84958	864	20.34	16.7427	12.558	8.37708		863	16.674	8.74329	0.598907	13.0692	864	12.5542	18.8713	4.66537	864	4.4899	0.0648499	864	15.1138	-0.999451	1.62125	3.22342	864	10.3073	16.983
									874	-5.9166	16.0103	16.3383	6.31714	874	13.0692	1.19019	0.774384	-1.97601	874	12.6114	5.06973	11.4212	2.84576	875	20.1263	16.861	12.6457	8.54111		874	16.777	8.75092	0.614166	13.1302	874	12.5961	18.9514	4.69589	874	4.5166	0.0228882	874	14.9536	-0.972748	1.63269	3.21579	874	10.334	17.1165
									884	-5.90897	15.9111	16.449	6.33621	884	13.3743	1.18637	0.804901	-1.9989	884	12.5275	5.06973	11.4517	2.87247	885	20.2637	16.8228	12.7792	8.67844		884	16.8381	8.72421	0.617981	13.1531	884	12.6419	19.0392	4.74167	884	4.50134	0.00762939	884	15.1291	-0.953674	1.66321	3.21198	884	10.3531	17.1547
									894	-5.88226	16.0103	16.407	6.34384	894	13.4926	1.17493	0.801086	-2.00272	894	12.5237	5.10025	11.3792	2.86865	895	20.2942	16.7961	13.0272	8.75854		894	16.8762	8.75854	0.629425	13.2446	894	12.6648	19.2795	4.79889	894	4.55093	0.0267029	894	15.3275	-0.934601	1.67847	3.1929	894	10.3683	17.17
									904	-5.88608	15.9836	16.4146	6.34766	904	13.4163	1.19019	0.808716	-1.97601	904	12.5275	5.08118	11.4288	2.88391	905	20.1797	16.7503	12.9013	8.83865		904	16.8953	8.75092	0.671387	13.4888	904	12.6877	19.3825	4.84467	904	4.5166	0.0610352	904	15.3885	-0.934601	1.70135	3.20053	904	10.3951	17.2043
									915	-5.867	15.9569	16.5291	6.32477	914	13.2408	1.17874	0.797272	-1.99509	914	12.5122	5.09644	11.4174	2.8801	915	20.3362	16.7084	12.8288	8.8768		914	16.8266	8.75854	0.667572	13.3629	914	12.7373	19.5541	4.89044	914	4.53568	0.0915527	915	15.2016	-0.896454	1.72424	3.20816	914	10.4141	17.3912
									925	-5.88608	16.0637	16.4757	6.34384	924	13.2446	1.15585	0.831604	-1.97601	924	12.4588	5.06592	11.2801	2.86865	925	20.1187	16.6969	12.8937	8.91495		924	16.777	8.77762	0.694275	13.3934	924	12.8021	19.6877	4.92477	924	4.53186	-0.0114441	925	15.0299	-0.846863	1.78146	3.20053	924	10.4675	17.3721
									935	-5.88989	15.9645	16.6206	6.29044	934	13.4583	1.14822	0.839233	-1.93024	934	12.4588	5.05829	11.4288	2.8801	935	20.2789	16.6931	12.8403	8.80814		934	16.8457	8.79288	0.724792	13.4392	935	12.8365	19.5351	4.95529	934	4.52423	0.0991821	935	15.1215	-0.816345	1.80817	3.19672	934	10.4485	17.3759
									945	-5.85938	16.0065	16.7198	6.30569	944	13.3438	1.13297	0.843048	-1.97983	944	12.3711	5.11169	11.4136	2.87628	945	20.0996	16.7122	12.7983	8.83102		944	16.8686	8.80051	0.732422	13.485	945	12.8937	19.8708	4.99725	944	4.52423	0.106812	945	15.2969	-0.789642	1.82343	3.20053	944	10.5019	17.4446
									955	-5.93567	16.0828	16.6435	6.29807	955	13.4888	1.13297	0.816345	-1.96838	954	12.3062	5.07355	11.261	2.88773	955	20.195	16.7694	12.8174	8.82339		954	16.9373	8.78525	0.762939	13.5384	955	12.9433	20.0691	5.05447	954	4.56619	0.102997	955	15.48	-0.75531	1.81961	3.19672	954	10.5286	17.5285
									965	-5.96619	16.0522	16.8381	6.21796	965	13.4201	1.12152	0.835419	-2.04849	964	12.3177	5.10025	11.4937	2.88391	965	20.1111	16.8114	12.8212	8.77762		964	16.922	8.83484	0.782013	13.588	965	13.0119	20.0577	5.10025	964	4.56238	0.133514	965	15.419	-0.736237	1.87683	3.19672	964	10.5858	17.3798
									975	-5.96237	16.0027	16.9449	6.2294	975	13.3667	1.12152	0.823975	-2.03705	974	12.2986	5.12314	11.4212	2.86484	975	20.1988	16.8114	12.825	8.81577		974	16.8571	8.84247	0.770569	13.6757	975	13.0539	20.2332	5.1384	974	4.4899	0.141144	975	15.1787	-0.717163	1.86539	3.18146	974	10.6354	17.5972
									985	-5.93567	16.0789	17.1165	6.26373	985	13.1607	1.10626	0.854492	-2.05231	984	12.2223	5.12314	11.4212	2.87628	985	20.1874	16.8762	12.9166	8.82721		984	16.8533	8.81958	0.762939	13.6909	985	13.1111	20.1454	5.16891	984	4.57764	0.152588	985	15.1329	-0.720978	1.8959	3.17764	984	10.6316	17.643
									995	-5.9166	16.0904	16.922	6.25229	995	13.3781	1.09482	0.862122	-2.05612	994	12.2223	5.10406	11.2839	2.8801	995	20.1721	16.861	12.8365	8.86154		994	16.9296	8.85391	0.770569	13.8054	995	13.1645	19.9928	5.21088	994	4.56619	0.171661	995	15.1787	-0.686646	1.91116	3.18146	994	10.6773	17.6888
									1005	-5.9433	16.1934	17.231	6.24847	1005	13.195	1.08337	0.865936	-2.1019	1004	12.1727	5.11551	11.2495	2.89154	1005	20.2255	16.861	12.8517	8.86154		1004	17.0059	8.8768	0.782013	13.855	1005	13.2294	20.237	5.24902	1004	4.57764	0.160217	1005	15.2893	-0.659943	1.92642	3.18909	1004	10.7269	17.7841
									1015	-5.92804	16.1285	17.3225	6.24847	1015	13.3438	1.07574	0.865936	-2.0752	1015	12.1155	5.13458	11.4365	2.91443	1015	20.6375	16.8839	12.8555	8.91495		1014	16.9411	8.88824	0.759125	13.9084	1015	13.2523	20.2675	5.25665	1014	4.57764	0.167847	1015	15.3503	-0.648499	1.96457	3.19672	1014	10.7079	17.8261
									1025	-5.91278	16.1247	17.1127	6.25992	1025	13.4392	1.0643	0.854492	-2.12479	1025	12.0773	5.10788	11.2915	2.91443	1025	20.6375	16.8877	12.8784	8.95309		1024	16.8457	8.91876	0.770569	13.9618	1025	13.3209	20.3018	5.30624	1024	4.57382	0.160217	1025	15.3656	-0.640869	1.94168	3.20816	1024	10.7918	17.8528
									1035	-6.00433	16.1476	17.4828	6.24466	1035	13.3286	1.07193	0.846863	-2.1553	1035	11.9743	5.04303	11.425	2.92587	1035	20.6032	16.9067	12.8784	8.95691		1034	16.8991	8.91495	0.747681	13.9771	1035	13.4048	20.4239	5.35202	1034	4.57001	0.198364	1035	15.2359	-0.637054	2.00653	3.20816	1034	10.7956	17.8452
									1045	-5.97	16.2163	17.3569	6.19125	1045	13.2637	1.0643	0.858307	-2.20871	1045	11.9553	5.12695	11.5242	2.9335	1045	20.5269	16.9373	12.8403	8.99506		1044	16.9296	8.93402	0.759125	14.0648	1045	13.4544	20.504	5.40161	1044	4.60052	0.198364	1045	15.1405	-0.637054	1.94931	3.19672	1044	10.8223	17.8986
									1055	-5.93948	16.346	17.5705	6.22177	1055	13.2675	1.0643	0.900269	-2.17056	1055	11.9247	5.09644	11.5089	2.95639	1055	20.5956	16.9716	12.8899	9.02176		1054	16.9067	8.92639	0.740051	14.0762	1055	13.504	20.4964	5.41687	1055	4.58908	0.167847	1055	14.8392	-0.595093	1.99509	3.19672	1055	10.8833	17.952
									1065	-5.90515	16.3269	17.4026	6.21033	1065	13.031	1.05286	0.900269	-2.18201	1065	11.8332	5.05829	11.5356	2.97165	1066	20.4315	16.983	12.9051	9.01794		1064	16.9029	8.94928	0.747681	14.1563	1065	13.588	20.5765	5.48172	1065	4.60052	0.289917	1065	14.9307	-0.602722	1.99127	3.20816	1065	10.891	18.0244
									1075	-5.84793	16.3269	17.5476	6.18744	1075	13.073	1.04904	0.946045	-2.2049	1075	11.8294	5.06973	11.4632	2.97928	1076	20.5956	16.9907	12.9166	9.06754		1075	16.9334	8.96454	0.732422	14.4501	1075	13.649	20.5154	5.51605	1075	4.5929	0.221252	1075	15.0566	-0.579834	2.05994	3.22342	1075	10.8948	18.0511
									1085	-5.79071	16.1896	17.746	6.2561	1085	13.1989	1.04523	0.984192	-2.09808	1085	11.7989	5.05066	11.322	2.98309	1086	20.4124	17.0593	12.9051	9.04465		1085	17.0364	8.96835	0.736237	14.3089	1085	13.6986	20.4544	5.54657	1085	4.56238	0.183105	1085	15.0833	-0.56839	2.08282	3.22723	1085	10.952	18.0893
									1095	-5.82504	16.1858	17.8223	6.21796	1095	13.3476	1.05286	1.00327	-2.18582	1095	11.7683	5.08499	11.5662	2.99454	1096	20.4201	17.0555	12.9242	9.08279		1095	16.9983	9.00269	0.720978	14.3623	1095	13.7634	20.5803	5.58472	1095	4.60434	0.198364	1095	15.1062	-0.530243	2.03705	3.25012	1095	11.0092	18.2114
									1106	-5.90134	16.1285	17.6926	6.23322	1105	13.092	1.04904	0.999451	-2.16675	1105	11.7645	5.06973	11.4021	3.0098	1106	20.195	17.0822	12.9166	9.13239		1105	16.9907	8.99506	0.732422	14.3967	1105	13.8245	20.5307	5.61142	1105	4.5929	0.217438	1106	15.213	-0.518799	2.1019	3.26157	1105	11.0512	18.28
									1116	-5.87463	16.1285	17.7345	6.21033	1115	13.2751	1.04904	0.999451	-2.17819	1115	11.7531	5.05066	11.528	3.0098	1116	20.607	17.1928	12.8975	9.47571		1115	17.0441	9.0065	0.717163	14.6065	1115	13.9084	20.5421	5.68008	1115	4.62341	0.244141	1116	15.213	-0.514984	2.13242	3.2692	1115	11.0779	18.364
									1126	-5.77927	16.1209	17.9596	6.18362	1126	13.2103	1.04904	0.999451	-2.23541	1125	11.7264	5.05447	11.734	3.04031	1126	20.5765	17.2462	12.8784	9.88007		1125	17.0174	9.02557	0.701904	14.5111	1125	13.9542	20.6261	5.72205	1125	4.65012	0.236511	1126	15.1634	-0.495911	2.11334	3.28445	1125	11.055	18.3487
									1136	-5.72205	16.1743	17.8566	6.20651	1136	13.1493	1.03378	1.02997	-2.19345	1135	11.673	5.09644	11.4899	3.04413	1136	20.9503	17.2234	12.9166	9.89151		1135	17.0212	9.02557	0.686646	14.6179	1135	14.0152	20.7214	5.72205	1135	4.63486	0.232697	1136	15.0909	-0.43869	2.13242	3.27682	1135	11.116	18.4441
									1146	-5.70297	16.1018	17.9062	6.2561	1146	13.0463	1.04141	1.02997	-2.24686	1145	11.6615	5.0621	11.3907	3.05176	1146	20.9846	17.2539	12.886	9.93347		1145	17.0288	9.02939	0.709534	14.6179	1146	14.0572	20.4086	5.79071	1145	4.68445	0.25177	1146	14.8621	-0.457764	2.16293	3.28827	1145	11.2	18.4135
									1156	-5.64957	16.0255	18.0435	6.28662	1156	13.2141	1.0376	1.02615	-2.24686	1155	11.6234	5.05066	11.734	3.04413	1156	20.813	17.2157	12.9013	9.94492		1155	17.0364	9.05991	0.69809	14.679	1156	14.1106	20.3285	5.82886	1155	4.68826	0.25177	1156	14.8811	-0.423431	2.22015	3.2959	1155	11.1732	18.4479
									1166	-5.69534	16.0828	18.2228	6.13022	1166	12.989	1.0376	1.04904	-2.22015	1165	11.6005	5.06592	11.528	3.08228	1166	20.9808	17.2195	12.825	9.91821		1165	17.0059	9.04846	0.686646	14.7705	1166	14.2975	20.5421	5.867	1165	4.73404	0.37384	1166	14.8125	-0.408173	2.22397	3.30353	1165	12.4016	18.4822
									1176	-5.75256	16.0294	18.1389	6.19125	1176	13.0272	1.04523	1.05286	-2.24686	1175	11.5662	5.12695	11.7302	3.10516	1176	21.0571	17.2157	12.8784	10.0212		1175	17.1051	9.08661	0.663757	14.7514	1176	14.2365	20.6718	5.90897	1175	4.71878	0.324249	1176	14.801	-0.396729	2.20108	3.30353	1175	15.3503	18.9629
									1186	-5.69916	16.0255	18.1313	6.17599	1186	13.1226	1.02997	1.05286	-2.2583	1185	11.5356	5.11551	11.6501	3.10516	1186	20.9618	17.2424	12.9051	9.92584		1185	17.067	9.07898	0.640869	14.7972	1186	14.2975	20.6642	5.98145	1185	4.73785	0.320435	1186	14.8888	-0.366211	2.23541	3.30353	1185	15.8043	22.6784
									1196	-5.71442	15.976	18.4784	6.19125	1196	13.2027	1.02997	1.07574	-2.14767	1196	11.4746	5.09644	11.5662	3.12805	1196	20.7596	17.2806	12.8784	9.95636		1195	17.086	9.09805	0.648499	14.8201	1196	14.3661	20.771	6.01578	1195	4.7226	0.25177	1196	14.9384	-0.324249	2.30026	3.31497	1195	15.9645	23.8037
									1206	-5.64957	15.9225	18.3563	6.21796	1206	13.1721	1.02234	1.08337	-2.22397	1206	11.4174	5.12695	11.3945	3.12424	1206	21.0991	17.2844	12.8708	9.91058		1205	17.0975	9.12094	0.617981	14.8811	1206	14.4424	20.7138	6.03867	1205	4.7493	0.293732	1206	15.0795	-0.30899	2.33078	3.31497	1205	16.0789	24.0288
									1216	-5.66483	15.892	18.5814	6.14929	1216	13.1493	1.0376	1.07574	-2.25449	1216	11.364	5.14603	11.467	3.11279	1216	21.0571	17.2958	12.8746	10.0288		1215	17.1089	9.12857	0.572205	14.904	1216	14.4958	20.6947	6.12259	1215	4.72641	0.286102	1216	15.0986	-0.320435	2.29645	3.31497	1215	16.201	24.1318
									1226	-5.64575	15.892	18.3792	6.24847	1226	15.9492	1.02615	1.07956	-2.16675	1226	11.3602	5.15747	11.4288	3.14331	1226	20.9007	17.3378	12.886	9.79614		1225	17.1242	9.15146	0.549316	14.9612	1226	14.5416	20.874	6.15692	1225	4.72641	0.301361	1226	15.1405	-0.305176	2.32315	3.31116	1225	16.3269	24.2577
									1236	-5.70297	15.9073	18.589	6.27136	1236	17.0364	1.20544	1.12534	-2.19345	1236	11.322	5.10025	11.5242	3.14713	1236	20.6909	17.334	12.8975	9.92584		1235	17.0517	9.1095	0.522614	14.9765	1236	14.6179	20.9122	6.22177	1235	4.79889	0.339508	1236	15.2245	-0.259399	2.36511	3.33405	1235	16.4986	24.353
									1246	-4.47083	15.9607	18.7111	6.27518	1246	17.3836	1.23596	2.94113	-2.0256	1246	11.3258	5.18036	11.6577	3.15857	1246	20.9465	17.3225	12.8784	9.82285		1245	17.0364	9.1362	0.50354	15.0337	1246	14.6866	20.8054	6.27899	1246	4.76837	0.320435	1246	15.255	-0.259399	2.39944	3.3226	1245	16.5939	24.5247
									1256	-2.89154	16.1514	18.5738	6.24847	1256	17.8146	1.25122	3.57819	-0.94223	1256	11.2801	5.14603	11.5089	3.14331	1256	20.8588	17.3912	12.9013	9.84192		1255	17.1165	9.18961	0.457764	15.1138	1256	14.7781	20.8244	6.32477	1256	4.81796	0.366211	1256	15.2054	-0.270844	2.36893	3.31879	1255	16.758	24.5361
									1267	-2.58255	17.2958	18.7836	6.2294	1266	17.9939	1.27411	3.8681	-0.602722	1266	11.2724	5.18417	11.4861	3.15094	1266	21.2593	17.4675	12.9356	9.76181		1265	17.1318	9.18961	0.431061	15.213	1266	14.8315	20.9122	6.36673	1266	4.84848	0.377655	1267	15.2054	-0.25177	2.39944	3.32642	1265	16.8953	24.5972
									1277	-2.37656	17.4675	20.3247	6.24466	1276	18.4021	1.297	4.04358	-0.511169	1276	11.2648	5.22614	11.7111	3.17764	1277	21.1449	17.4408	12.9509	9.66263		1275	17.0517	9.1629	0.400543	15.1825	1276	14.9002	20.9808	6.42395	1276	4.85229	0.31662	1277	15.2206	-0.217438	2.41089	3.34167	1275	16.983	24.6429
									1287	-2.12479	17.7078	21.2975	7.5531	1287	18.4746	1.30081	4.16183	-0.289917	1286	15.7318	5.26047	11.4479	3.17001	1287	20.9389	17.4599	12.9395	9.58252		1285	17.1051	9.20486	0.358582	15.2855	1286	14.9498	20.9198	6.49261	1286	4.91333	0.579834	1287	15.2588	-0.190735	2.48337	3.36456	1286	17.0593	24.6468
									1297	-2.1019	17.7765	21.4844	8.0719	1297	18.589	1.297	4.32968	-0.282288	1296	16.5863	7.6561	12.7563	3.1929	1297	20.8588	17.4828	13.0005	9.83429		1296	17.1394	9.22394	0.343323	15.3351	1296	15.0299	20.8969	6.47736	1296	4.92096	0.62561	1297	14.5912	-0.190735	2.43759	3.3493	1296	17.2043	24.8642
									1307	-2.0256	17.7727	21.5492	8.3046	1307	18.4669	1.29318	4.31442	-0.152588	1306	16.9334	8.40759	14.2365	4.74548	1307	21.1029	17.4942	12.989	9.57108		1306	17.1356	9.25446	0.328064	15.3694	1306	15.1176	20.9389	6.55365	1306	5.24902	0.701904	1307	15.3732	-0.141144	2.46048	3.34167	1306	17.2691	24.9367
									1317	-1.95694	17.8146	21.9841	8.28934	1317	18.4402	1.27411	4.41742	-0.202179	1316	17.3149	8.78525	14.8125	5.4512	1317	20.9656	17.4637	13.0005	9.63593		1316	16.88	9.25446	0.312805	15.4037	1316	15.1672	21.1029	6.58035	1316	5.53894	0.736237	1317	15.6593	-0.0534058	2.52151	3.35312	1316	17.3378	25.032
									1327	-1.8692	17.7917	22.1939	8.41141	1327	18.2648	1.28937	4.2572	-0.1297	1326	17.5667	8.9798	14.4577	5.70679	1327	20.9427	17.4255	13.0653	9.56345		1326	17.0898	9.27353	0.286102	15.4495	1326	15.2283	21.0495	6.63757	1326	5.61523	0.720978	1327	15.8577	0.522614	2.61307	3.35693	1326	17.437	25.1389
									1337	-1.83487	17.8375	22.1748	8.39996	1337	18.3601	1.28174	4.39453	-0.0686646	1336	17.6735	9.14764	14.8926	5.95474	1337	21.0381	17.4713	13.0234	9.63974		1336	17.1051	9.29642	0.255585	15.4648	1336	15.2893	21.0838	6.67191	1336	5.6572	0.823975	1337	15.8157	0.751495	2.71606	3.37219	1336	17.5133	25.2037
									1347	-1.81198	17.7422	22.6402	8.59451	1347	18.2991	1.27411	4.18472	-0.202179	1347	17.7116	9.20105	14.8048	6.13785	1347	20.9618	17.5171	13.1111	9.63974		1346	17.0784	9.30786	0.228882	15.5602	1346	15.3465	21.0342	6.78635	1346	5.70679	0.812531	1347	15.625	0.858307	2.73895	3.28827	1346	17.6277	25.2113
									1357	-1.86539	17.7422	22.2015	8.68607	1357	18.3907	1.27792	4.1275	-0.110626	1357	17.7422	9.28879	14.8659	6.27899	1357	21.08	17.4713	13.0539	9.73511		1356	17.0784	9.34219	0.202179	15.5945	1357	15.2664	21.1525	6.77872	1356	5.72586	0.907898	1357	15.9683	0.907898	2.81525	3.61252	1356	17.6697	25.2228
									1367	-1.92261	17.7231	22.8004	8.78143	1367	18.3487	1.25504	4.26102	-0.160217	1367	17.6697	9.23538	14.9765	6.3324	1367	21.1258	17.5056	13.1645	9.58252		1366	17.1013	9.35745	0.175476	15.6593	1367	17.0174	20.7558	6.73676	1366	5.75256	0.839233	1367	15.9531	0.94986	2.81525	3.82233	1366	17.746	25.238
									1377	-1.88828	17.6392	22.8729	8.7471	1377	18.0969	1.27411	4.08936	-0.240326	1377	17.6239	9.24683	14.7324	6.3324	1377	21.0075	17.6468	13.1798	9.54437		1376	17.0631	9.37653	0.152588	15.6441	1377	17.4332	21.2708	7.30515	1376	5.79453	0.926971	1377	15.8768	0.988007	2.88391	3.94058	1376	17.8108	25.2571
									1387	-1.82724	17.6239	22.4342	8.72803	1387	18.425	1.26266	4.1275	-0.259399	1387	17.5552	9.31168	15.007	6.30569	1387	21.1182	17.5629	13.1798	9.59778		1386	17.0746	9.38797	0.12207	15.6975	1387	17.5133	21.3509	7.50351	1386	5.84412	0.972748	1387	15.7356	1.01089	2.87247	3.99017	1386	17.8947	25.2724
									1397	-1.83487	17.4866	23.0522	8.62885	1397	18.1618	1.26266	4.11224	-0.244141	1397	17.498	9.19342	14.904	6.35147	1397	21.3013	17.5705	13.2065	9.59015		1396	17.0898	9.41086	0.102997	15.7738	1397	17.6315	21.6293	7.54929	1396	5.8403	1.06049	1397	15.7661	1.04523	2.91824	4.00925	1396	17.9405	25.2037
									1407	-1.79672	17.5552	22.625	8.62885	1407	18.2991	1.23596	3.92532	-0.213623	1407	17.4828	9.23157	14.7209	6.35147	1407	20.9351	17.5896	13.2217	9.52911		1406	17.0403	9.44519	0.0610352	15.8195	1407	17.9558	21.698	7.61032	1406	5.88608	0.926971	1407	15.7623	1.091	2.95258	4.00543	1406	18.0054	25.3029
									1417	-1.73187	17.5705	22.7203	8.55637	1417	18.2571	1.23215	3.95966	-0.179291	1417	17.5209	9.15527	14.8125	6.31714	1417	20.9885	17.6315	13.2446	9.52911		1416	17.0097	9.43756	0.0762939	15.8043	1417	17.9787	21.7056	7.6828	1416	5.88989	1.00327	1418	15.6364	1.11771	2.94113	4.02069	1416	18.1007	25.4898
									1427	-1.70517	17.5018	23.0713	8.65555	1427	18.0931	1.25504	4.02832	-0.217438	1427	17.5133	9.12094	14.9689	6.32095	1427	21.2097	17.643	13.3209	9.45663		1426	17.1432	9.42993	0.0267029	15.8844	1427	18.158	21.7743	7.72476	1427	5.92422	1.091	1428	15.686	1.1673	3.00598	4.04739	1426	18.1122	25.4898
									1438	-1.77383	17.4103	22.6288	8.5907	1437	18.1351	1.2207	3.9711	-0.190735	1437	17.4751	9.22775	14.6675	6.29044	1437	20.9389	17.6468	13.3858	9.55582		1436	17.17	9.48334	0.0152588	15.9531	1437	18.3487	21.9002	7.80106	1437	5.97	1.10626	1438	15.7547	1.21307	3.0098	4.05884	1436	18.1885	25.528
									1448	-1.73187	17.4637	23.2086	8.52203	1448	18.1732	1.2207	4.03976	-0.205994	1447	17.4751	9.27353	15.0375	6.41251	1447	21.3242	17.6735	13.3705	9.53293		1446	17.2348	9.4986	0.0152588	16.0141	1447	18.6806	21.9078	7.8392	1447	5.95474	1.14059	1448	15.5563	1.2207	3.01743	4.05884	1446	18.2648	25.528
									1458	-1.69754	17.3531	23.3154	8.62503	1458	17.9062	1.22452	3.85284	-0.1297	1457	17.4294	9.28116	15.0032	6.42776	1458	21.0342	17.7155	13.4583	9.52911		1456	17.1165	9.50623	0	16.0789	1457	18.6462	22.1367	7.88879	1457	6.01959	1.14441	1458	15.4686	1.24359	3.0632	4.0741	1456	18.3029	25.4898
									1468	-1.66702	17.4065	22.9301	8.49152	1468	18.0092	1.24359	3.93295	-0.167847	1467	17.4255	9.25446	14.7171	6.43539	1468	21.4005	17.7155	13.4506	9.52911		1466	20.0005	9.25064	-0.0457764	16.1171	1467	18.8293	22.1252	7.95746	1467	6.01196	1.12915	1468	15.5296	1.29318	3.15475	4.1008	1466	18.3563	25.4288
									1478	-1.72043	17.334	23.3688	8.40759	1478	18.3372	1.21307	3.78418	-0.0915527	1477	17.4103	9.00269	15.1176	6.46973	1478	21.4729	17.704	13.5384	9.47571		1477	20.8855	10.3149	1.63269	16.14	1477	18.8866	22.1062	7.99561	1477	6.08063	1.14441	1478	15.3999	1.297	3.13187	4.04739	1477	18.4059	25.4745
									1488	-1.68991	17.3035	22.9111	8.49915	1488	18.1046	1.19019	3.91388	-0.114441	1487	17.395	9.26971	15.0604	6.43539	1488	21.4462	17.7193	13.5574	9.58252		1487	21.3318	10.8566	3.10516	17.4637	1487	18.9819	22.1634	8.05283	1487	6.04248	1.20926	1488	15.3923	1.34277	3.23486	4.03595	1487	18.4555	25.589
									1498	-1.69373	17.2882	23.2277	8.50677	1498	18.1656	1.24741	3.73459	-0.114441	1497	17.4026	9.33838	14.8888	6.53458	1498	21.4539	17.765	13.5803	9.56345		1497	21.8887	11.1771	3.38745	18.5776	1497	19.0506	22.2855	8.09097	1497	6.12259	1.22833	1498	15.2359	1.35422	3.23105	4.08554	1497	18.5318	25.6996
									1508	-1.80435	17.2882	23.4833	8.40378	1508	18.2343	1.18637	3.87573	-0.175476	1508	17.395	9.37271	15.0948	6.51932	1508	21.595	17.7917	13.6185	9.49478		1507	22.3389	11.3564	3.49808	18.9629	1507	19.2795	22.2435	8.13293	1507	6.10733	1.18637	1508	15.4114	1.39236	3.31116	4.1275	1507	18.5699	25.6653
									1518	-1.80435	17.334	23.0522	8.45337	1518	18.1351	1.24741	3.70789	-0.137329	1518	17.3416	9.30786	14.7858	6.5155	1518	21.534	17.7612	13.6566	9.55582		1517	22.4304	11.4975	3.72696	19.207	1517	19.1727	22.2969	8.17108	1517	6.17599	1.18637	1518	15.2245	1.39999	3.31879	4.14276	1517	18.6386	25.6882
									1528	-1.83105	17.2768	23.5825	8.55255	1528	18.1923	1.23215	3.84903	-0.0991821	1528	17.3531	9.2926	15.0108	6.54602	1528	21.2555	17.8032	13.6261	9.60922		1527	22.3923	11.5967	3.97491	19.6037	1527	19.2795	22.2816	8.21686	1527	6.21033	1.23596	1528	15.2817	1.44577	3.37219	4.17328	1527	18.6768	25.6691
									1538	-1.83105	17.2615	23.6893	8.39996	1538	18.2228	1.18637	3.79181	-0.1297	1538	17.3798	9.27734	15.0948	6.50406	1538	21.5874	17.8604	13.6414	9.48715		1537	22.3465	11.6844	4.19617	19.8517	1538	19.3253	22.3465	8.28171	1537	6.16455	1.18637	1538	15.2855	1.46103	3.39127	4.19998	1537	18.7569	25.5508
									1548	-1.86157	17.2234	23.4299	8.4343	1548	18.2648	1.18256	3.63159	-0.19455	1548	17.0288	9.28116	14.843	6.60324	1548	21.3127	17.868	13.7024	9.54437		1547	22.2931	11.7836	4.33731	20.1035	1548	19.3405	22.3618	8.30078	1547	6.27518	1.26648	1548	15.2893	1.48392	3.44849	4.21143	1547	18.7874	25.8331
									1558	-1.81198	17.2348	23.7808	8.36945	1558	18.2037	1.2207	3.64685	-0.106812	1558	17.3645	9.39178	15.0337	6.62231	1558	21.45	17.8833	13.6871	9.47571		1557	22.2435	11.879	4.42505	20.3438	1558	19.4969	22.3389	8.31985	1557	6.28662	1.12915	1558	15.2893	1.48773	3.4523	4.23431	1557	18.8751	26.001
									1568	-1.75095	17.2386	23.3498	8.35037	1568	17.9863	1.20926	3.72696	-0.160217	1568	17.2958	9.17053	14.8392	6.60706							1567	22.049	11.9324	4.40598	20.5383	1568	19.68	22.3618	8.37708	1567	6.26373	1.194	1568	15.2855	1.51443	3.3989	4.25339	1567	18.8828	25.9705
									1578	-1.75095	17.2806	23.7274	8.45337	1578	17.9443	1.18256	3.75366	-0.164032	1578	17.3187	9.43375	15.0528	6.6452							1577	22.0299	12.0049	4.37546	20.6985	1578	19.5808	22.3808	8.39615	1577	6.31332	1.25885	1578	15.3008	1.53351	3.54004	4.26483	1577	18.959	25.9323
									1588	-1.78528	17.1432	24.1661	8.42667	1588	18.1923	1.17111	3.582	-0.0762939	1588	17.3416	9.45663	15.0299	6.62613							1587	21.8048	12.0506	4.33731	20.7748	1588	19.7678	22.4304	8.43811	1587	6.36673	1.24359	1589	15.2359	1.54114	3.56674	4.27628	1587	19.0544	25.7454
									1598	-1.7395	17.2195	23.5023	8.44574	1598	18.1885	1.15204	3.65448	-0.114441	1598	17.3378	9.37653	14.9498	6.73676							1597	21.9307	12.0697	4.28391	20.8664	1598	19.8593	22.4838	8.54111	1597	6.37817	1.22833	1599	15.3008	1.53351	3.58582	4.28391	1597	19.0201	25.9399
									1608	-1.70898	17.2157	24.1432	8.41522	1608	17.9634	1.18637	3.61633	-0.087738	1608	17.3607	9.33838	15.3198	6.7215							1607	22.1786	12.0888	4.21906	21.019	1608	19.7678	22.4419	8.5144	1608	6.3858	1.2207	1609	15.2321	1.57166	3.58582	4.28391	1607	19.1002	26.0277
									1619	-1.66321	17.1089	23.8075	8.358	1618	18.0092	1.14059	3.54767	-0.278473	1618	17.3569	9.36127	14.8544	6.69098							1617	21.9002	12.1078	4.16565	21.0571	1618	19.8135	22.4762	8.52203	1618	6.43539	1.20544	1619	15.2283	1.58691	3.62396	4.29535	1617	19.1345	26.1574
									1629	-1.61743	17.2424	24.1928	8.4343	1629	18.2152	1.14822	3.61252	-0.267029	1628	17.3302	9.52148	15.2817	6.76727							1627	22.0108	12.1307	4.01306	21.1411	1628	19.8898	22.4838	8.58688	1628	6.4888	1.22452	1629	15.2016	1.59454	3.63922	4.29535	1627	19.1803	26.1726
									1639	-1.59454	17.1776	24.2996	8.461	1639	18.1961	1.14822	3.67737	-0.282288	1638	17.3416	9.35745	14.9193	6.74057							1637	21.8811	12.1307	4.08173	21.1945	1638	19.9585	22.5334	8.6174	1638	6.53839	1.24359	1639	14.9994	1.63269	3.70789	4.30298	1638	19.2337	26.1002
									1649	-1.57928	17.2157	23.9983	8.47626	1649	18.0588	1.14441	3.55148	-0.286102	1648	17.3187	9.34982	15.1634	6.79779							1647	21.9917	12.1307	4.06647	21.2555	1648	20.05	22.4876	8.62503	1648	6.83975	1.13678	1649	14.9117	1.63651	3.68118	4.30679	1648	19.2528	26.0506
									1659	-1.7395	17.189	24.4713	8.50677	1659	18.1885	1.20544	3.50571	-0.389099	1658	17.2348	9.30405	14.946	6.77872							1658	22.0833	12.1269	4.03214	21.2593	1658	20.1683	22.5601	8.66318	1658	6.76727	1.17493	1659	14.8811	1.67465	3.72696	4.31442	1658	19.2795	26.1307
									1669	-1.70898	17.0517	24.0669	8.37326	1669	18.1732	1.20163	3.60489	-0.366211	1669	17.2539	9.38797	14.782	6.78253							1668	22.1252	12.1498	3.99399	21.3318	1668	20.2484	22.6059	8.74329	1668	6.82068	1.2207	1669	14.8659	1.70135	3.78036	4.32205	1668	19.3405	26.329
									1679	-1.71661	17.2081	24.4408	8.358	1679	18.28	1.17493	3.63541	-0.331879	1679	17.2577	9.2659	14.9879	6.86264							1678	22.377	12.146	3.94821	21.5492	1678	20.4048	22.5754	8.77762	1678	6.99615	1.27411	1679	14.782	1.70898	3.78036	4.31442	1678	19.3901	26.371
									1689	-1.70135	17.1623	24.3301	8.43811	1689	18.0817	1.17493	3.60107	-0.366211	1689	17.2119	9.47952	14.9345	6.95419							1688	22.1863	12.1422	3.96347	21.4043	1688	20.3705	22.6326	8.83484	1688	7.19452	1.15585	1689	14.8048	1.7395	3.75748	4.31061	1688	19.4244	26.268
									1699	-1.65558	17.1738	24.4904	8.44955	1699	18.2648	1.19019	3.479	-0.358582	1699	17.2081	9.37653	15.1291	6.9313							1698	22.2664	12.1613	3.92532	21.5302	1698	20.4391	22.7089	8.83865	1698	7.27844	1.22452	1699	14.8964	1.7662	3.8681	4.31442	1698	19.4626	26.2489
									1709	-1.70135	17.189	24.5476	8.5144	1709	18.1274	1.18637	3.57056	-0.320435	1709	17.2195	9.2392	14.7705	6.9313							1708	22.3808	12.1841	3.91388	21.6103	1708	20.5154	22.7051	8.91113	1708	7.3967	1.12152	1709	14.7972	1.79672	3.90625	4.31824	1708	19.4778	26.3214
									1719	-1.7128	17.1585	24.4522	8.40759	1719	18.2076	1.17111	3.62015	-0.31662	1719	17.17	9.33838	15.1482	7.00378							1718	22.6822	12.1994	3.89099	21.6599	1719	20.5841	22.7776	8.90732	1718	7.37762	1.2207	1719	14.7743	1.8158	3.91388	4.31824	1718	19.5198	26.5579
									1729	-1.69754	17.1776	24.601	8.54492	1729	18.1503	1.17493	3.6087	-0.343323	1729	17.17	9.28116	14.7781	7.03049							1728	22.6059	12.1994	3.89099	21.6904	1729	20.7024	22.8119	8.98361	1728	7.46536	1.194	1729	14.9269	1.84631	3.97491	4.31442	1728	19.5618	26.5617
									1739	-1.65939	17.1967	24.5476	8.50677	1739	18.2419	1.16348	3.59344	-0.400543	1739	17.189	9.21631	15.1329	7.06863							1738	22.5754	12.2185	3.87192	21.8735	1739	20.8054	22.8653	9.01794	1738	7.5264	1.23215	1739	14.8087	1.89209	4.05884	4.31442	1738	19.5999	26.4816
									1749	-1.66321	17.0822	24.7002	8.5144	1749	18.2457	1.12152	3.6087	-0.297546	1749	17.1051	9.44519	14.801	7.03812							1748	22.953	12.207	3.86429	21.8582	1749	20.8397	22.9378	9.04083	1748	7.46918	1.19781	1749	14.7629	1.91879	4.08173	4.32205	1748	19.6762	26.3901
									1759	-1.61362	17.1242	24.9138	8.47244	1759	18.4402	1.17493	3.57819	-0.396729	1759	17.0593	9.42993	15.0681	7.09534							1758	23.0865	12.2452	3.87192	21.965	1759	20.916	22.9836	9.05991	1758	7.50351	1.15204	1760	14.9155	1.93405	4.09698	4.31824	1758	19.6762	26.5541
									1769	-1.70517	17.1013	24.6468	8.52203	1769	18.3487	1.10626	3.48282	-0.297546	1769	17.0975	9.34982	14.7438	7.10297							1768	23.1018	12.2261	3.87955	22.0947	1769	20.9961	22.995	9.13239	1768	7.48825	1.27792	1770	14.7896	1.98364	4.11606	4.32968	1768	19.6686	26.7601
									1779	-1.7128	16.9678	24.7688	8.51822	1780	18.4021	1.18637	3.55911	-0.358582	1779	17.1204	9.2659	14.9727	7.08771							1778	23.1361	12.2566	3.87573	22.1329	1779	21.1067	23.0026	9.18198	1779	7.5264	1.28555	1780	14.7667	1.9989	4.21143	4.32968	1778	19.7639	26.7601
									1790	-1.76239	17.067	24.8795	8.74329	1790	17.9672	1.11771	3.49426	-0.328064	1789	17.0784	9.19724	14.679	7.164							1788	23.3192	12.2528	3.89481	22.2588	1789	21.1487	23.0103	9.18579	1789	7.43484	1.30081	1790	14.7552	2.01797	4.21906	4.32968	1788	19.8135	26.7296
									1800	-1.8158	17.0898	25.2228	8.54874	1800	18.2457	1.07574	3.53622	-0.335693	1799	16.9792	9.50623	14.946	7.21359							1798	23.407	12.2833	3.88336	22.3236	1799	21.3242	23.2277	9.25446	1799	7.44247	1.28937	1800	14.7133	2.03705	4.22668	4.31061	1799	19.8517	26.6151
									1810	-1.76239	16.964	24.8299	8.64792	1810	18.1694	1.091	3.39127	-0.366211	1809	16.964	9.40704	14.74	7.16019							1808	23.5291	12.291	3.90625	22.3846	1809	21.3814	23.2391	9.29642	1809	7.48825	1.30081	1810	14.7781	2.06757	4.29916	4.32587	1809	19.8326	26.7525
									1820	-1.64795	17.1318	25.3258	8.6441	1820	18.3601	1.07574	3.42941	-0.38147												1818	23.7198	12.3024	3.87192	22.4609	1819	21.5149	23.243	9.31931				1820	14.7247	2.08664	4.37164	4.32205	1819	19.8822	26.9318
									1830	-1.7662	17.0517	25.4402	8.65555	1830	18.2457	1.06812	3.43704	-0.457764												1828	24.1356	12.3062	3.87573	22.5677	1829	21.5454	23.2468	9.37653				1830	14.6866	2.11334	4.26865	4.31824	1829	19.9242	26.8364
									1840	-1.76239	17.1318	25.0778	8.75854	1840	18.3868	1.06049	3.3989	-0.465393												1838	23.735	12.3062	3.84521	22.5677	1839	21.6599	23.3383	9.45282				1840	14.6294	2.12479	4.36401	4.30298	1839	19.9471	26.8135
									1850	-1.65939	17.1547	25.547	8.8768	1850	18.2304	1.07574	3.479	-0.473022												1848	23.7503	12.3062	3.87192	22.7242	1849	21.7018	23.3841	9.47189				1850	14.5645	2.17438	4.31061	4.31824	1849	20.0005	26.7181
									1860	-1.68228	16.9868	25.0816	8.86917	1860	18.4097	1.14822	3.33023	-0.473022												1859	23.7694	12.3329	3.86047	22.789	1859	21.7667	23.407	9.552				1860	14.2288	2.19727	4.47083	4.30679	1859	20.0844	26.9203
									1870	-1.79291	17.0822	25.6538	8.81195	1870	18.4097	1.14059	3.31116	-0.461578												1869	23.9906	12.3024	3.82233	22.8958	1869	21.862	23.4528	9.55963				1870	14.1678	2.22015	4.52805	4.30298
									1880	-1.68991	16.9296	25.7759	8.85391	1880	18.116	1.11008	3.43704	-0.457764												1879	24.1127	12.3253	3.84521	22.9645	1879	21.9269	23.5062	9.60159				1880	14.2326	2.23541	4.51279	4.29916
									1890	-1.49155	16.7732	25.2419	9.01031	1890	17.8947	1.09863	3.36838	-0.553131												1889	24.147	12.3558	3.8414	23.0408	1889	22.0184	23.5291	9.66644				1890	14.4157	2.29645	4.59671	4.30679
									1900	-1.51062	16.8304	25.5966	8.99506	1900	17.9825	1.10245	3.38745	-0.473022												1899	24.437	12.3787	3.84521	23.098	1900	22.0947	23.6664	9.6817				1900	14.6599	2.35367	4.6463	4.32587
									1910	-1.59836	16.8991	25.5394	8.94547	1910	18.1236	1.13297	3.2196	-0.526428												1909	24.1394	12.3787	3.84903	23.1819	1910	22.1596	23.6588	9.6817				1910	14.8506	2.41089	4.70352	4.35257
									1920	-1.6861	16.7961	25.3983	8.91495	1920	18.2076	1.08337	3.41415	-0.614166												1919	24.2996	12.4054	3.82996	23.2048	1920	22.2435	23.6931	9.77325				1921	15.049	2.48337	4.776	4.3869
									1930	-1.62506	16.6969	25.5013	8.94165	1930	18.2228	1.01852	3.22723	-0.553131												1929	24.3835	12.4245	3.80707	23.2544	1930	22.3236	23.7541	9.79614				1931	15.3885	2.55585	4.86755	4.43649
									1940	-1.67084	16.7809	25.4402	8.92639	1941	18.2304	1.00327	3.39508	-0.534058												1939	24.3874	12.4016	3.79562	23.3154	1940	22.4266	23.7846	9.82666				1941	15.4953	2.62451	4.92477	4.48608
									1951	-1.51825	16.6054	25.5203	8.89969	1951	18.3105	1.0376	3.22723	-0.553131												1949	24.2729	12.4245	3.77274	23.3536	1950	22.5296	23.8457	9.87625				1951	15.5411	2.69699	4.98962	4.52423
									1961	-1.58691	16.5176	25.7454	9.0065	1961	18.2037	1.05667	3.33023	-0.595093												1959	24.1013	12.4512	3.75366	23.9677	1960	22.5677	23.8838	9.95636				1961	15.6212	2.76947	5.0621	4.56619
									1971	-1.64795	16.571	25.6691	8.96072	1971	18.1503	1.11389	3.28064	-0.545502												1969	24.2691	12.4359	3.73077	23.6588	1970	22.6288	23.8762	9.94873				1971	15.7242	2.84576	5.10788	4.60815
									1981	-1.86157	16.5482	25.7874	8.94928	1981	18.1389	1.11771	3.31879	-0.507355												1979	24.3645	12.4435	3.69263	23.4566	1980	22.7165	23.9716	10.0021				1981	15.9569	2.89917	5.11169	4.63104
									1991	-1.8158	16.3727	25.9323	9.04465	1991	18.2533	1.0643	3.35693	-0.530243												1989	24.4865	12.4664	3.64304	23.4604	1990	22.831	23.9868	10.0365				1991	15.995	2.93732	5.13077	4.6463
									2001	-1.78146	16.4909	25.7034	9.03702																	1999	24.5361	12.4397	3.62396	23.6092	2000	22.9111	24.0746	10.0555				2001	16.1057	2.99454	5.1384	4.65775
									2011	-1.7128	16.3841	25.8865	9.04465																	2009	24.5132	12.4817	3.59344	23.5748	2010	22.9988	24.1394	10.0975				2011	16.2888	3.03268	5.14603	4.65393
									2021	-1.63651	16.2506	25.8865	8.9798																	2020	24.5438	12.4435	3.582	23.5901	2020	23.0522	24.2004	10.1471				2021	16.4452	3.05557	5.16129	4.65775
									2031	-1.73187	16.3918	25.9285	9.05609																	2030	24.5857	12.4435	3.55911	23.838	2030	23.1247	24.2691	10.2386				2031	16.449	3.07083	5.12695	4.65012
									2041	-1.70898	16.346	26.1459	8.98743																	2040	24.6353	12.4664	3.53241	23.7999	2040	23.2048	24.2996	10.2348				2041	16.4566	3.07465	5.11932	4.61578
									2051	-1.71661	16.2621	25.7874	9.11331																	2050	24.6468	12.4359	3.48282	23.7617	2050	23.2468	24.4217	10.2577				2051	16.7084	3.09372	5.16129	4.63486
									2061	-1.83868	16.3574	26.1993	9.0332																	2060	24.7765	12.6762	3.46375	23.8152	2060	23.3383	24.4904	10.2768				2061	16.922	3.11279	5.16891	4.6196
									2071	-1.8158	16.1819	26.3443	9.08661																	2070	24.7345	12.5389	3.44849	23.88	2070	23.4222	24.5399	10.3149				2071	16.9487	3.11279	5.11551	4.6196
									2081	-1.92261	16.1781	26.0468	9.07135																	2080	24.7459	12.5999	3.41797	23.9105	2080	23.51	24.6162	10.3455				2082	16.8228	3.11661	5.18417	4.60434
									2091	-1.85776	16.2201	26.2985	9.15146																	2090	24.7116	12.6686	3.38364	24.0402	2090	23.613	24.6048	10.3989				2092	16.9296	3.13187	5.21851	4.60434
																														2100	24.7536	12.6038	3.36075	24.0135	2101	23.7732	24.7002	10.3645				2102	16.922	3.1395	5.22995	4.62723
																														2110	24.7459	12.5847	3.33786	24.0631	2111	23.7961	24.7574	10.3836				2112	16.9334	3.1395	5.21851	4.63104
																														2120	24.8642	12.6419	3.29208	24.1013	2121	23.88	24.7459	10.4179				2122	17.0326	3.1662	5.30243	4.64249
																														2130	24.8871	12.6495	3.26157	24.1814	2131	23.9944	24.704	10.4218				2132	17.2081	3.17001	5.32913	4.66919
																														2140	24.8375	12.6572	3.24631	24.2004	2141	24.0555	24.7688	10.4332				2142	17.2615	3.20053	5.34439	4.67682
																														2150	24.8489	12.6762	3.20053	24.25	2151	24.1432	24.8604	10.5171				2152	17.3225	3.23105	5.37491	4.68445
																														2160	24.8604	12.6953	3.17383	24.2043	2161	24.1928	25.0511	10.5438				2162	17.3607	3.27682	5.38254	4.70352
																														2170	24.8146	12.6228	3.15475	24.3187	2171	24.2348	25.3334	10.5629				2172	17.704	3.30353	5.38635	4.7226
																														2180	24.8222	12.6915	3.15475	24.2233	2181	24.2691	25.4631	10.6049				2182	17.5858	3.33786	5.46265	4.75693
																														2191	24.8184	12.619	3.09372	24.3301	2191	24.2081	25.6691	10.6239				2192	17.8185	3.38745	5.48935	4.78745
																														2201	24.9329	12.7029	3.0632	24.3797	2201	24.2805	25.7721	10.643				2202	17.7727	3.41797	5.51987	4.79507
																														2211	24.9023	12.7678	3.02887	24.3988								2212	17.8337	3.42178	5.47409	4.81415
																																										2222	17.9176	3.44849	5.5542	4.82941
																																										2232	18.0283	3.47137	5.50461	4.87137
																																										2243	17.8986	3.49045	5.58853	4.88281
																																										2253	18.1999	3.52097	5.59616	4.87137
																																										2263	18.2953	3.56293	5.6076	4.89044
																																										2273	18.2991	3.57056	5.63049	4.89044
																																										2283	18.3868	3.60107	5.62668	4.85992
																																										2293	18.4212	3.63159	5.69534	4.86755
																																										2303	18.589	3.66592	5.7106	4.879
																																										2313	18.5699	3.67737	5.69534	4.86755
																																										2323	18.5356	3.7117	5.71823	4.85992
																																										2333	18.6844	3.76129	5.74875	4.85229
																																										2343	18.7492	3.79562	5.77545	4.86374
																																										2353	18.8599	3.82614	5.79071	4.86374
																																										2363	18.9133	3.84903	5.78308	4.86755
																																										2373	18.9285	3.87955	5.79071	4.88663
																																										2383	19.3596	3.89481	5.7869	4.88281
																																										2393	19.3329	3.90625	5.85175	4.88663
																																										2404	19.558	3.93677	5.88226	4.89807
																																										2414	19.5732	3.93295	5.86319	4.88663
																																										2424	19.6533	3.94058	5.90515	4.90189
																																										2434	19.6991	3.99017	5.9433	4.89807
																																										2444	19.371	3.95966	5.95093	4.89044
																																										2454	19.2719	3.97491	5.95474	4.88663
																																										2464	19.2032	3.98636	5.95856	4.89044
																																										2474	19.1803	4.00925	5.9166	4.87137
																																										2484	19.104	4.05121	5.83649	4.86374
																																										2494	19.0773	4.05121	5.95474	4.85229
																																										2504	19.1422	4.0741	5.97	4.84085
																																										2514	19.165	4.10461	5.98145	4.84848
																																										2524	19.2261	4.10843	6.03485	4.84848
																																										2534	19.0163	4.15802	6.02722	4.85229
																																										2545	19.268	4.19235	5.99289	4.84085
																																										2555	19.3024	4.17709	6.05392	4.83322
																																										2565	19.2108	4.20761	6.03867	4.81415
																																										2575	19.31	4.22668	6.073	4.82941
																																										2585	19.268	4.20761	5.89752	4.81033
																																										2595	19.2299	4.23431	6.06155	4.78363
[truncated: 41 more columns]

## Sheet: Figure8
Figure 8A									Figure 8A Time Course											Figure 8B Time Course
s side Ouabain(1mM)-Distal Ileum m side(5mM Gln)									06/09/2020					06/09/2020						06/24/2020				06/26/2020					06/30/2020
Time	Group	Tissue No.	Isc(min)	Isc(max)	max-min(μA)	Isc(μA/cm2)			Time(s)	I-1	I-2	I-3	I-4	Time(s)	I-1	I-2	I-3	I-4		Time(s)	I-1	I-2	I-3	Time(s)	I-1	I-2	I-3	I-4	Time(s)	I-1	I-2	I-3	I-4
06/09/2020	1	1ctrl	5.15	9.41	4.26	53.25			0	4.92859	7.95746	3.30353	0.801086	0	25.2762	6.23322	7.2937	5.90515		0	1.64032	1.39618	-7.93457	0	3.7384	12.3215	-11.3068	-5.59998	0	17.2195	1.67847	2.38037	4.11987
		2	6.67	7.93	1.26	15.75			10	4.85611	7.75909	3.20053	0.705719	10	24.9939	6.16455	7.14874	5.75638		10	1.56403	1.31226	-7.5264	10	3.62015	12.1918	-11.4555	-5.67627	10	17.2501	1.62888	2.22778	4.07791
		3	6.78	9.42	2.64	33			20	4.82559	7.75146	3.20816	0.656128	20	24.7993	6.14929	7.164	5.76782		20	1.54495	1.30463	-8.36182	20	3.582	12.2147	-11.4288	-5.51987	20	17.0441	1.60599	2.20871	4.17328
		4	1.77	3.2	1.43	17.875			30	4.83322	7.76672	3.2196	0.686646	30	24.6162	6.17599	7.15637	5.72968		30	1.52206	1.22833	-8.03375	30	3.55148	12.2223	-11.4098	-5.5542	30	17.0479	1.56403	2.15912	4.2572
06/09/2020	2	1ctrl	-15.15	-11.73	3.42	42.75			40	4.79889	7.70187	3.20816	0.720978	40	24.3149	6.18362	7.16019	5.7106		40	1.46866	1.30463	-7.62177	40	3.52859	12.2185	-11.3831	-5.55038	40	17.0364	1.52206	2.10571	4.32587
		2	9.32	11.68	2.36	29.5			50	4.8027	7.72095	3.25012	0.69809	50	24.2081	6.19507	7.15637	5.69153		50	1.50681	1.29318	-8.4877	50	3.49808	12.2337	-11.3525	-5.47409	50	17.0212	1.46484	2.02179	4.37164
		3	7.79	9.65	1.86	23.25			60	4.7493	7.67899	3.27301	0.717163	61	23.9029	6.18744	7.17545	5.66483		61	1.48392	1.25122	-8.31604	60	3.49808	12.2528	-11.3182	-5.47028	60	17.0479	1.38855	1.9722	4.39835
		4	6.65	9.15	2.5	31.25			70	4.7493	7.65228	3.2959	0.656128	71	23.716	6.21796	7.18689	5.66101		71	1.49155	1.20926	-7.80869	70	3.45612	12.2452	-11.3029	-5.47791	70	17.0288	1.3504	1.93787	4.42123
Figure 8B									80	4.70734	7.64084	3.32642	0.63324	81	23.4184	6.21796	7.19833	5.6076		81	1.49536	1.22833	-8.70895	80	3.44086	12.2566	-11.2267	-5.32913	80	16.9754	1.29318	1.90735	4.40598
s side SN-6(10 μM)-Distal Ileum m side(5mM Gln)									90	4.71115	7.5798	3.34549	0.648499	91	23.243	6.20651	7.15637	5.61523		91	1.45721	1.25885	-8.45718	90	3.42941	12.2452	-11.2572	-5.30243	90	16.9563	1.23596	1.83487	4.42123
Time	Group	Tissue No.	Isc(min)	Isc(max)	max-min(μA)	Isc(μA/cm2)			100	4.69589	7.52258	3.36456	0.629425	101	22.9492	6.27518	7.17926	5.5809		101	1.50299	1.23596	-8.25119	100	3.42178	12.2528	-11.158	-5.18799	100	16.9907	1.17111	1.78909	4.42505
06/24/2020	1	1	0.1	2.11	2.01	25.125			110	4.70352	7.49969	3.39127	0.656128	111	22.7013	6.22559	7.17545	5.52368		111	1.52588	1.19781	-7.90405	110	3.39508	12.2528	-11.1237	-5.34439	110	16.922	1.12534	1.7662	4.40216
		2	1.17	3.78	2.61	32.625			120	4.71497	7.48444	3.43704	0.709534	121	22.4075	6.30188	7.18689	5.53894		121	1.4801	1.22452	-8.78143	120	3.37219	12.2757	-11.0588	-5.34821	120	16.8953	1.05667	1.73569	4.40979
		3	-8.12	-6.34	1.78	22.25			130	4.7226	7.38144	3.47137	0.705719	131	22.2931	6.30951	7.14111	5.51224		131	1.51825	1.22833	-8.54492	130	3.32642	12.2871	-11.0817	-5.31769	130	16.8915	0.999451	1.70517	4.37546
06/26/2020	2	1ctrl	2.86	6.23	3.37	42.125			141	4.73785	7.38525	3.52478	0.705719	141	22.0642	6.32477	7.164	5.44739		141	1.51062	1.20544	-8.20541	140	3.27301	12.3215	-11.055	-5.35202	140	16.8915	0.930786	1.65558	4.36401
		2	11.35	14.35	3	37.5			151	4.71878	7.35474	3.55148	0.679016	151	21.8315	6.35147	7.14493	5.43594		151	1.51443	1.17111	-8.42667	150	3.30734	12.3138	-11.0512	-5.22614	150	16.9754	0.854492	1.54495	4.37546
		3	-7.58	-6.53	1.05	13.125			161	4.73785	7.30515	3.5553	0.740051	161	21.6064	6.37054	7.15256	5.45883		161	1.47629	1.194	-8.81195	160	3.30353	12.2986	-10.9329	-5.33295	161	17.1127	0.823975	1.52588	4.31824
		4	-1.64	1.27	2.91	36.375			171	4.74167	7.30133	3.6087	0.732422	171	21.1868	6.37054	7.11823	5.44739		171	1.48392	1.21307	-8.63647	170	3.28445	12.2375	-10.9596	-5.31387	171	16.7885	0.774384	1.46866	4.31824
06/30/2020	3	1ctrl	18.66	21.56	2.9	36.25			181	4.76837	7.24792	3.63541	0.740051	181	20.9885	6.3858	7.08008	5.44357		181	1.46103	1.22833	-8.25882	180	3.29208	12.188	-10.9482	-5.25284	181	16.9411	0.728607	1.37329	4.34875
		2	-4.73	-2.63	2.1	26.25			191	4.74167	7.20596	3.63922	0.812531	191	20.771	6.40488	7.1106	5.45883		191	1.44196	1.10245	-8.17108	190	3.25775	12.1994	-10.8871	-5.3215	191	16.9029	0.701904	1.31226	4.32587
		3	-3.14	-1.58	1.56	19.5			201	4.78745	7.21741	3.67355	0.835419	201	20.5269	6.37054	7.08389	5.43976		201	1.44196	1.18256	-8.87299	200	3.26538	12.207	-10.8337	-5.28336	201	16.8953	0.663757	1.25504	4.29916
		4	4.85	6.43	1.58	19.75			211	4.77982	7.19833	3.67737	0.835419	211	20.2484	6.41251	7.061	5.46265		211	1.44196	1.19781	-8.72421	211	3.25394	12.2147	-10.7956	-5.24902	211	16.88	0.614166	1.20926	4.30298
									221	4.80652	7.17163	3.72314	0.869751	221	20.0043	6.45828	7.08771	5.47028		221	1.46103	1.13297	-8.31985	221	3.17764	12.2108	-10.7956	-5.25284	221	16.7694	0.556946	1.17111	4.29153
									231	4.80652	7.21741	3.77274	0.88501	231	19.4702	6.46591	6.99997	5.46265		231	1.43814	1.14441	-8.05664	231	3.18527	12.2147	-10.7841	-5.21851	231	16.9601	0.495911	1.11389	4.31824
									241	4.8027	7.17545	3.8147	0.930786	241	19.4168	6.43539	6.99997	5.48172		241	1.40381	1.18256	-9.03702	241	3.17001	12.2337	-10.7231	-5.24139	241	16.8381	0.431061	1.05667	4.3335
									251	4.79889	7.16019	3.83377	0.965118	251	19.165	6.43921	7.02667	5.48553		251	1.42288	1.11771	-8.85391	251	3.14713	12.0544	-10.6888	-5.24902	251	16.861	0.389099	1.01852	4.34113
									261	4.79889	7.12585	3.86047	1.03378	261	18.9857	6.4888	6.96182	5.47409		262	1.44196	1.15967	-8.60977	261	3.15475	12.0125	-10.6277	-5.34439	261	16.8533	0.339508	1.00708	4.3602
									271	4.81415	7.17163	3.87955	1.04904	272	18.6958	6.50787	6.96945	5.50842		272	1.41525	1.20544	-8.14438	271	3.13568	11.9171	-10.54	-5.27954	271	16.8228	0.263214	0.968933	4.37927
									281	4.8027	7.13348	3.91388	1.09482	282	18.2686	6.48499	6.95038	5.50079		282	1.41144	1.12915	-8.83865	281	3.11661	11.8713	-10.4904	-5.37872	281	16.964	0.18692	0.934601	4.39072
									291	4.83322	7.10297	3.91769	1.10626	292	18.0473	6.49643	6.88171	5.50079		292	1.44196	1.15967	-8.89969	291	3.09372	11.837	-10.4904	-5.28336	291	16.758	0.144958	0.900269	4.3602
									301	4.81796	7.14493	3.94821	1.15204	302	17.6888	6.50406	6.8779	5.50079		302	1.4267	1.18637	-8.80051	301	3.14713	11.8065	-10.4675	-5.15747	301	16.9563	0.0686646	0.831604	4.3602
									311	4.82941	7.12967	3.96729	1.21307	312	17.5629	6.47736	6.9046	5.52368		312	1.39618	1.11008	-8.42285	311	3.11279	11.7531	-10.3493	-5.17654	311	16.9144	0.0343323	0.801086	4.31061
									321	4.83704	7.10297	3.99399	1.2207	322	17.1509	6.48499	6.85501	5.53131		322	1.40762	1.13297	-8.49915	321	3.1395	11.7226	-10.3378	-5.18417	321	16.9296	-0.0190735	0.759125	4.32587
									331	4.85229	7.17163	4.00925	1.26266	332	16.861	6.46973	6.82449	5.50079		332	1.43814	1.17874	-9.06372	331	3.12805	11.6959	-10.3226	-5.16129	331	16.922	-0.0724792	0.728607	4.32968
									342	4.86755	7.15256	4.00543	1.30463	342	16.7885	6.5155	6.81686	5.50461		342	1.39236	1.10626	-8.89206	341	3.09753	11.7111	-10.2501	-5.1651	341	16.9411	-0.118256	0.679016	4.30679
									352	4.87137	7.1373	4.06265	1.27411	352	17.2539	6.53076	6.81305	5.49698		352	1.33896	1.12534	-8.61359	351	3.10898	11.6844	-10.1929	-5.14603	351	16.9144	-0.152588	0.63324	4.31442
									362	4.88663	7.11823	4.06265	1.27792	362	17.4484	6.47354	6.79398	5.46646		362	1.38474	1.14441	-8.35419	361	3.10516	11.6653	-10.17	-5.14221	361	16.9106	-0.190735	0.579834	4.31824
									372	4.87518	7.14874	4.1008	1.28937	372	17.0174	6.50787	6.74438	5.46646		372	1.37329	1.10626	-9.18198	371	3.10516	11.6577	-10.1051	-5.13458	371	16.9296	-0.240326	0.522614	4.30679
									382	4.89426	7.1106	4.13513	1.39236	382	16.5329	6.47354	6.77109	5.44739		382	1.30463	1.05667	-8.99887	381	3.10516	11.6425	-10.067	-5.14221	382	16.8991	-0.293732	0.495911	4.32205
									392	4.87137	7.12585	4.13132	1.47247	392	16.1247	6.56128	6.77872	5.43213		392	1.31989	1.08719	-8.74329	391	3.11279	11.6272	-10.0288	-5.11169	392	16.8877	-0.354767	0.465393	4.32205
									402	4.89426	7.1106	4.16183	1.4801	402	16.1324	6.56509	6.76346	5.47028		402	1.34277	1.07956	-8.29697	401	3.11279	11.6501	-9.99832	-5.16129	402	16.8953	-0.404358	0.43869	4.31824
									412	4.89807	7.14493	4.16183	1.52206	412	15.6784	6.57654	6.70624	5.45502		412	1.30463	0.999451	-9.25064	411	3.11661	11.6386	-9.90295	-5.15747	412	16.8724	-0.450134	0.38147	4.32968
									422	4.88281	7.04575	4.17328	1.57547	422	15.255	6.58798	6.66428	5.44357		422	1.31607	1.06812	-9.07516	422	3.10516	11.6386	-9.79614	-5.14984	422	16.9296	-0.511169	0.31662	4.39072
									432	4.89044	7.07245	4.20761	1.60217	432	15.3656	6.54602	6.67572	5.42068		432	1.31226	1.091	-8.81958	432	3.10135	11.631	-9.82666	-5.15747	432	17.0555	-0.572205	0.259399	4.3602
									442	4.879	7.08008	4.23813	1.61362	442	14.7438	6.58798	6.63376	5.4512		442	1.28174	1.04523	-8.564	442	3.09372	11.6425	-9.76562	-5.14984	442	16.922	-0.614166	0.221252	4.34113
									452	4.89044	7.08389	4.29535	1.67847	452	14.3089	6.56128	6.66046	5.43213		453	1.26648	1.05286	-8.76999	452	3.08228	11.6348	-9.70459	-5.14984	452	16.9029	-0.663757	0.183105	4.31824
									462	4.879	7.09152	4.34494	1.51825	462	14.1411	6.54602	6.68335	5.44739		463	1.27792	1.09863	-9.29642	462	3.08228	11.673	-9.67789	-5.17273	462	16.8762	-0.705719	0.137329	4.31824
									472	4.89807	7.10297	4.40979	1.49155	473	13.504	6.50024	6.67572	5.40924		473	1.23215	1.0643	-9.14383	472	3.07465	11.6997	-9.6283	-5.13077	472	16.9373	-0.778198	0.087738	4.32587
									482	4.9057	7.14111	4.46701	1.4534	483	13.2637	6.49261	6.67572	5.37872		483	1.25885	1.09482	-8.94547	482	3.06702	11.7264	-9.59778	-5.09262	482	16.9258	-0.850677	0.0267029	4.3335
									492	4.90952	7.09534	4.49753	1.40762	493	12.7106	6.48499	6.67572	5.35202		493	1.25885	1.12915	-8.62122	492	3.0632	11.734	-9.56726	-5.10025	492	16.8839	-0.888824	0.00762939	4.30298
									502	4.90952	7.11441	4.53949	1.38092	503	12.3444	6.5155	6.65283	5.31769		503	1.20544	1.17111	-9.01413	502	3.0632	11.7683	-9.53674	-5.04684	502	16.9373	-0.972748	-0.0724792	4.33731
									512	4.9324	7.09152	4.57764	1.36185	513	12.001	6.53839	6.69098	5.34058		513	1.15585	1.1673	-9.2926	512	3.05557	11.7874	-9.48715	-5.03159	512	16.8343	-1.01089	-0.102997	4.32968
									522	4.92859	7.02286	4.62723	1.3504	523	11.7226	6.58035	6.67953	5.33295		523	1.11389	1.2207	-9.09424	522	3.02887	11.8103	-9.45282	-5.02777	522	16.9487	-1.09482	-0.164032	4.34494
									532	4.92477	7.061	4.69589	1.36185	533	11.2991	6.59943	6.67572	5.3215		533	1.11771	1.15967	-8.68225	532	3.04031	11.7912	-9.31168	-5.05447	532	16.9182	-1.12152	-0.183105	4.33731
									542	4.9324	7.09152	4.69971	1.40762	543	10.952	6.62994	6.73676	5.32913		543	1.07574	1.19019	-9.34982	542	3.04794	11.8065	-9.38797	-5.02777	542	16.9144	-1.20163	-0.232697	4.37927
									553	4.94385	7.12585	4.76456	1.41525	553	10.582	6.65665	6.71005	5.30624		553	1.07193	1.23596	-9.11713	552	3.03268	11.8217	-9.32312	-4.98962	552	17.0631	-1.26648	-0.274658	4.42123
									563	4.96674	7.1106	4.75693	1.47629	563	10.273	6.64139	6.67191	5.24521		563	1.06812	1.24741	-8.8501	562	3.0365	11.8294	-9.30786	-4.98199	562	16.9373	-1.34659	-0.31662	4.44031
									573	4.97055	7.04575	4.78745	1.4534	573	10.0899	6.69098	6.69861	5.24902		573	1.05667	1.23215	-8.60596	572	3.04794	11.8408	-9.28879	-4.98962	572	16.9563	-1.38474	-0.362396	4.47845
									583	4.97818	7.12204	4.87137	1.41907	583	9.70459	6.66809	6.71387	5.20706		583	1.02997	1.21307	-9.23157	582	3.00598	11.8561	-9.2926	-5.00107	582	16.9983	-1.45721	-0.396729	4.5433
									593	4.97818	7.04956	4.87518	1.4267	593	9.35364	6.5918	6.69861	5.22995		593	1.01089	1.23596	-9.01794	592	3.03268	11.8103	-9.24683	-5.02396	593	16.9716	-1.52206	-0.450134	4.50134
									603	4.98199	7.04575	4.89044	1.4267	603	9.01031	6.62613	6.7215	5.18799		603	0.980377	1.25122	-8.84247	602	3.01361	11.795	-9.22394	-5.05447	603	17.0631	-1.58691	-0.457764	4.5433
									613	4.98199	7.12967	4.95529	1.41907	613	8.70514	6.66046	6.63376	5.21088		613	0.926971	1.23215	-8.43048	612	2.98309	11.8027	-9.1095	-5.02014	613	17.2577	-1.64032	-0.492096	4.52042
									623	5.00488	7.08008	4.97437	1.41144	623	8.49152	6.58798	6.70242	5.16129		623	0.926971	1.19019	-9.15527	622	2.97165	11.7722	-9.1362	-5.03159	623	17.3912	-1.70517	-0.526428	4.56238
									633	5.00107	7.08771	5.02777	1.44196	633	8.11768	6.62613	6.60324	5.18417		633	0.915527	1.20163	-9.04846	633	2.96021	11.7493	-9.10187	-5.03922	633	17.5323	-1.80435	-0.576019	4.58527
									643	4.99725	7.00378	5.0621	1.47247	643	7.76672	6.61469	6.67953	5.19562		643	0.915527	1.2207	-8.89587	643	2.96783	11.7493	-9.07135	-5.00488	643	17.7078	-1.83487	-0.614166	4.52042
									653	5.02014	7.07245	5.08499	1.40381	653	7.43866	6.67191	6.65665	5.17273		653	0.900269	1.24741	-8.66699	653	2.92587	11.7531	-9.02939	-4.97055	653	17.8909	-1.92642	-0.679016	4.53949
									663	5.00488	7.14493	5.11932	1.46866	663	7.15256	6.68335	6.67191	5.1651		663	0.888824	1.15204	-8.35037	663	2.91443	11.7531	-8.97217	-4.94766	663	17.9253	-2.00653	-0.713348	4.55475
									673	5.01633	7.00378	5.13458	1.48392	673	6.83975	6.69861	6.72531	5.17273		674	0.888824	1.1673	-9.01794	673	2.9068	11.7455	-8.92258	-4.91333	673	17.807	-2.06757	-0.762939	4.55093
									683	5.00107	7.17926	5.13458	1.54114	684	6.62994	6.66428	6.64139	5.12695		684	0.873566	1.17111	-8.95691	683	2.92206	11.7455	-8.84628	-4.88663	683	17.9977	-2.1553	-0.808716	4.54712
									693	5.03922	7.13348	5.11169	1.55258	694	6.24084	6.75583	6.7482	5.14603		694	0.812531	1.17493	-8.83484	693	2.94876	11.7264	-8.8501	-4.87137	693	18.0588	-2.21634	-0.865936	4.5433
									703	5.14984	7.04575	5.09262	1.54877	704	6.00052	6.75964	6.77872	5.14221		704	0.785828	1.15204	-8.56781	703	2.92206	11.7493	-8.7738	-4.83704	703	17.9062	-2.30408	-0.930786	4.55856
									713	5.29861	6.92749	5.24902	1.54495	714	5.67627	6.72531	6.82831	5.18036		714	0.789642	1.15204	-8.2016	713	2.9068	11.7378	-8.72803	-4.86374	713	17.9596	-2.35748	-0.976562	4.60434
									723	5.19562	6.89697	5.16129	1.55258	724	5.39017	6.71768	6.84357	5.20325		724	0.808716	1.16348	-8.88824	723	2.87628	11.734	-8.73184	-4.81415	723	18.0817	-2.44904	-1.0376	4.66919
									733	5.13458	6.95801	5.08881	1.57547	734	5.0621	6.7749	6.9313	5.27191		734	0.762939	1.1673	-8.8501	733	2.86484	11.7493	-8.68988	-4.83704	733	17.9558	-2.52914	-1.07193	4.66537
									743	5.11932	6.9313	5.04684	1.56784	744	4.77982	6.75964	6.98853	5.31769		744	0.724792	1.08719	-8.67081	743	2.83432	11.7416	-8.62885	-4.85611	743	17.9901	-2.57874	-1.12915	4.67682
									753	5.11932	6.90842	5.06592	1.53351	754	4.47083	6.80161	7.05719	5.36728		754	0.69046	1.08337	-8.50677	753	2.81906	11.7493	-8.60214	-4.84848	753	17.91	-2.65884	-1.17111	4.65775
									764	5.11169	6.90842	5.00488	1.51825	764	4.19998	6.7749	7.1106	5.41306		764	0.659943	1.13297	-8.10623	763	2.78473	11.7569	-8.57162	-4.84085	763	17.9596	-2.70462	-1.21307	4.66919
									774	5.07355	6.86646	4.97055	1.52588	774	3.88336	6.82068	7.13348	5.48935		774	0.648499	1.14441	-8.76236	773	2.7771	11.7416	-8.55255	-4.84467	773	17.971	-2.78091	-1.23978	4.68826
									784	5.01251	6.83594	5.0087	1.52206	784	3.56674	6.83594	7.12585	5.50461		784	0.686646	1.06049	-8.70132	783	2.76566	11.7302	-8.52585	-4.82559	783	17.8986	-2.83813	-1.28555	4.66919
									794	4.95911	6.81305	5.02396	1.50681	794	3.27301	6.92749	7.17545	5.59616		794	0.602722	1.13678	-8.56781	793	2.72369	11.7531	-8.5144	-4.77982	793	17.8986	-2.89536	-1.31607	4.67682
									804	4.94766	6.84738	5.05829	1.52588	804	2.98309	6.96945	7.20215	5.65338		804	0.644684	1.14059	-8.4343	803	2.74277	11.7531	-8.49533	-4.77982	804	17.9291	-2.94113	-1.34277	4.6463
									814	5.04684	6.82449	5.06592	1.52206	814	2.71225	6.96564	7.20978	5.71442		814	0.495911	1.17493	-8.358	813	2.75421	11.7111	-8.44574	-4.69208	814	17.9443	-3.01361	-1.38855	4.62341
									824	5.04684	6.81686	5.03159	1.55258	824	2.54059	7.061	7.23648	5.7106		824	0.545502	1.06812	-7.99561	823	2.73132	11.6577	-8.43048	-4.69208	824	17.9214	-3.0632	-1.39618	4.6196
									834	5.0621	6.82449	5.02777	1.57547	834	2.19345	7.08771	7.267	5.75256		834	0.522614	1.11771	-8.69751	833	2.73132	11.6234	-8.40759	-4.60052	834	17.9977	-3.11279	-1.43433	4.63867
									844	5.08499	6.75964	5.0621	1.56784	844	1.8425	7.12204	7.30515	5.79834		844	0.499725	1.17111	-8.67462	844	2.71606	11.5623	-8.36563	-4.57382	844	17.9558	-3.16238	-1.49155	4.65393
									854	5.08118	6.81305	5.00107	1.60599	854	1.53351	7.21741	7.33948	5.84412		854	0.522614	1.12534	-8.46863	854	2.69699	11.4937	-8.35037	-4.5929	854	17.8604	-3.2196	-1.53732	4.65775
									864	5.08881	6.82068	5.08118	1.55258	864	1.23215	7.2937	7.30515	5.82123		864	0.488281	1.0643	-8.40378	864	2.69699	11.4288	-8.30078	-4.49371	864	17.9672	-3.29971	-1.57928	4.673
									874	5.10788	6.79016	5.15366	1.55258	874	0.926971	7.30515	7.30133	5.8403		874	0.44632	1.13678	-8.31223	874	2.71606	11.3831	-8.28552	-4.47083	874	18.0092	-3.33786	-1.59836	4.673
									884	5.06592	6.78635	5.07736	1.58691	885	0.629425	7.31659	7.31659	5.9166		884	0.473022	1.15204	-8.01086	884	2.71606	11.3182	-8.24356	-4.42123	884	17.9901	-3.42178	-1.64032	4.62341
									894	5.09262	6.81305	5.0621	1.57166	895	0.282288	7.40814	7.29752	5.91278		895	0.43869	1.1673	-7.93839	894	2.70462	11.2762	-8.2016	-4.3602	894	18.0092	-3.45993	-1.64795	4.66156
									904	5.10025	6.76346	5.15747	1.5831	905	0.0152588	7.49969	7.28989	5.99289		905	0.431061	1.091	-8.04901	904	2.68173	11.2419	-8.14819	-4.29916	904	17.8909	-3.52097	-1.69373	4.66919
									914	5.08499	6.79398	5.21851	1.59454	915	-0.278473	7.60269	7.31277	5.99289		915	0.411987	1.15967	-8.68225	914	2.66647	11.1961	-8.12912	-4.24957	914	17.9787	-3.58582	-1.72424	4.65393
									924	5.11169	6.79398	5.24521	1.62888	925	-0.602722	7.67899	7.27463	6.03867		925	0.385284	1.20544	-8.66699	924	2.65884	11.1694	-8.08716	-4.22668	924	17.9138	-3.64685	-1.75858	4.66156
									934	5.10788	6.74057	5.17654	1.68991	935	-0.900269	7.76672	7.28989	6.05774		935	0.331879	1.1673	-8.65936	934	2.67029	11.1618	-8.04138	-4.15802	934	17.9825	-3.70026	-1.79291	4.67682
									944	5.09644	6.77109	5.24139	1.7128	945	-1.15967	7.76672	7.30515	6.0997		945	0.267029	1.19019	-8.51059	944	2.6741	11.1504	-7.99561	-4.08173	944	17.7956	-3.75366	-1.82343	4.68063
									954	5.11551	6.72531	5.27573	1.73187	955	-1.39999	7.87354	7.28607	6.13022		955	0.263214	1.21307	-8.28171	954	2.64359	11.1694	-7.9689	-4.03976	954	18.0397	-3.83759	-1.86157	4.71115
									964	5.11169	6.75964	5.39398	1.72424	965	-1.70898	7.9155	7.28607	6.0997		965	0.225067	1.19019	-8.51822	964	2.65503	11.1732	-7.95364	-3.98254	964	18.0283	-3.87955	-1.88828	4.66919
									975	5.12314	6.7215	5.37491	1.72043	975	-2.00653	7.97272	7.3204	6.15692		975	0.247955	1.12534	-8.12149	974	2.68936	11.1771	-7.93839	-3.9444	974	18.0893	-3.95966	-1.89972	4.68063
									985	5.12314	6.70242	5.45883	1.70898	985	-2.23541	8.01468	7.35474	6.17218		985	0.228882	1.19019	-8.23212	984	2.67792	11.1961	-7.88498	-3.84903	984	17.7574	-4.02451	-1.93405	4.66919
									995	5.09644	6.77109	5.42068	1.69373	995	-2.55203	7.99561	7.33185	6.17599		995	0.209808	1.19019	-8.33893	994	2.67792	11.2	-7.88498	-3.8147	994	18.1198	-4.10461	-2.01797	4.71497
									1005	5.08881	6.71768	5.58472	1.63269	1005	-2.86865	8.08334	7.33566	6.21796		1005	0.232697	1.14441	-8.48389	1004	2.68936	11.2228	-7.86591	-3.77655	1004	18.0893	-4.17709	-2.00272	4.68063
									1015	5.08118	6.66046	5.59616	1.57166	1015	-3.03268	8.06427	7.31659	6.2027		1015	0.217438	1.14441	-8.57544	1014	2.68555	11.2381	-7.85065	-3.72314	1015	18.1885	-4.24957	-2.04468	4.70734
									1025	5.11169	6.74438	5.53131	1.5831	1025	-3.24631	8.12531	7.34329	6.24847		1025	0.232697	1.17874	-8.49152	1024	2.66647	11.2648	-7.8392	-3.68118	1025	18.1999	-4.29916	-2.05612	4.67682
									1035	5.11932	6.7482	5.67245	1.48392	1035	-3.52097	8.21304	7.32422	6.24847		1035	0.171661	1.21689	-8.461	1034	2.68936	11.2915	-7.82013	-3.58582	1035	18.2381	-4.45557	-2.1019	4.70734
									1045	5.09644	6.71768	5.60379	1.49536	1045	-3.79562	8.25882	7.36237	6.26373		1045	0.167847	1.09482	-8.32367	1045	2.71606	11.2953	-7.8125	-3.52097	1045	18.2533	-4.45557	-2.13623	4.66919
									1055	5.07736	6.71005	5.68008	1.4267	1055	-4.16565	8.3847	7.3967	6.28662		1055	0.164032	1.12152	-8.358	1055	2.70844	11.3297	-7.76291	-3.46375	1055	18.3411	-4.53949	-2.18201	4.68445
									1065	5.02014	6.70624	5.76019	1.37711	1065	-4.56238	8.40378	7.37381	6.24084		1065	0.141144	1.20544	-8.22067	1065	2.71988	11.3335	-7.75909	-3.37982	1065	18.3029	-4.6196	-2.2049	4.68063
									1075	5.00488	6.66809	5.77927	1.38855	1075	-4.99344	8.40759	7.41196	6.32095		1075	0.137329	1.13297	-8.06046	1075	2.71988	11.3525	-7.76291	-3.33023	1075	18.3144	-4.673	-2.2583	4.70352
									1085	5.0354	6.79779	5.75638	1.39236	1085	-5.17273	8.51059	7.43484	6.3324		1085	0.0991821	1.12915	-8.11005	1085	2.73132	9.84955	-7.73621	-3.25012	1085	18.2915	-4.75311	-2.30026	4.71878
									1095	5.05829	6.61469	5.86319	1.38474	1095	-5.6076	8.54874	7.41196	6.33621		1095	1.297	1.17493	-8.06046	1095	2.71225	8.461	-7.72858	-3.22342	1095	18.3372	-4.82178	-2.34985	4.74167
									1105	4.98962	6.81305	5.88226	1.39999	1106	-5.93948	8.49533	7.40814	6.32477		1106	1.77002	1.83105	-7.93457	1105	2.73895	7.49207	-7.72476	-3.12424	1105	18.3296	-4.89426	-2.388	4.76456
									1115	5.01633	6.6185	5.88608	1.43814	1116	-6.20651	8.52585	7.4234	6.31714		1116	1.83487	3.11661	-7.80487	1115	2.73895	7.13348	-7.6828	-3.01361	1115	18.2877	-5.02777	-2.42233	4.75693
									1125	5.03922	6.62613	5.99289	1.43051	1126	-6.51932	8.7471	7.41196	6.29425		1126	1.90353	3.4256	-7.20215	1125	2.7504	6.95038	-7.67136	-2.92587	1125	18.3067	-5.05447	-2.44904	4.74167
									1135	5.05066	6.59943	6.02722	1.39999	1136	-6.87027	8.7204	7.43103	6.3324		1136	1.94168	3.59344	-6.8779	1135	2.8038	6.84738	-7.65991	-2.85339	1135	18.2533	-5.10788	-2.48337	4.75693
									1145	5.01633	6.6452	6.0463	1.44958	1146	-7.2403	8.73184	7.45392	6.34003		1146	2.01416	3.64304	-7.267	1145	2.83051	6.80923	-7.64465	-2.79236	1145	18.3945	-5.19562	-2.54822	4.74548
									1156	5.05829	6.66428	6.02722	1.46103	1156	-7.30515	8.74329	7.50732	6.32477		1156	2.06757	3.76129	-7.04575	1155	2.87247	6.79779	-7.63321	-2.70462	1155	18.3983	-5.26047	-2.59781	4.75311
									1166	5.07355	6.63376	6.14929	1.46484	1166	-7.53021	8.70132	7.49207	6.34384		1166	2.10953	3.58963	-6.71005	1165	2.9068	6.7749	-7.59125	-2.62451	1165	18.4059	-5.32913	-2.64359	4.74548
									1176	5.05829	6.64902	6.18744	1.48773	1176	-7.9155	9.19342	7.53403	6.72913		1176	2.08664	3.75366	-6.64902	1175	2.94113	6.76727	-7.54929	-2.57111	1175	18.2381	-5.39017	-2.66647	4.7493
									1186	5.06973	6.69861	6.24847	1.51825	1186	-8.23593	8.96454	7.49207	6.49643		1186	2.0752	3.78418	-6.80161	1185	2.9335	6.79016	-7.53784	-2.50244	1186	18.4708	-5.47791	-2.69318	4.76074
									1196	5.07355	6.64902	6.29807	1.52969	1196	-8.67081	8.90732	7.56454	6.47736		1196	2.07901	3.58963	-7.05719	1195	2.92969	6.80161	-7.52258	-2.39944	1196	18.4364	-5.53894	-2.72751	4.79126
									1206	5.10406	6.58417	6.30951	1.56021	1206	-8.88824	8.90732	7.64847	6.47736		1206	2.03323	3.74222	-7.00378	1205	2.9335	11.0245	-7.49207	-2.34604	1206	18.4593	-5.62286	-2.73895	4.76837
									1216	5.09644	6.59943	6.32858	1.5564	1216	-9.21249	9.03702	7.61414	6.47354		1216	2.04086	3.72314	-6.87408	1215	2.91824	11.1961	-7.4501	-2.27356	1216	18.4975	-5.71442	-2.79236	4.79507
									1226	5.11932	6.65283	6.32858	1.59836	1226	-9.41467	8.8768	7.67517	6.50024		1226	1.99509	3.52097	-6.82831	1225	2.90298	11.2724	-7.44247	-2.23541	1226	18.5089	-5.74112	-2.83432	4.76456
									1236	5.14221	6.67953	6.34003	1.65176	1236	-9.65118	8.94547	7.72095	6.48117		1236	1.96075	3.69263	-6.80161	1235	2.87247	11.3068	-7.41196	-2.15149	1236	18.5242	-5.8136	-2.87247	4.776
									1246	5.10406	6.69098	6.3591	1.68991	1246	-9.7847	8.97598	7.72858	6.47736		1246	1.92261	3.67355	-6.85501	1245	2.89536	11.3373	-7.40051	-2.06375	1246	18.383	-5.87845	-2.88391	4.78745
									1256	5.1384	6.61087	6.44684	1.70135	1256	-10.2158	8.99506	7.74384	6.45447		1256	1.91116	3.5553	-6.71387	1256	2.88773	11.3602	-7.54547	-2.00272	1256	18.6119	-5.91278	-2.91061	4.74167
									1266	5.1384	6.84738	6.4621	1.7128	1266	-10.601	9.07516	7.74384	6.4888		1266	1.89209	3.75366	-6.66428	1266	2.86484	11.3449	-7.47681	-1.94931	1266	18.6157	-6.02341	-2.94876	4.75693
									1276	5.12695	6.66046	6.47736	1.71661	1276	-10.8261	9.0065	7.73239	6.47736		1276	1.84631	3.71933	-6.80161	1276	4.24194	11.3602	-7.58743	-1.89209	1276	18.6806	-6.02722	-2.99072	4.79126
									1286	5.17654	6.63376	6.58798	1.70898	1287	-11.0512	9.07516	7.72476	6.47354		1286	1.85776	3.5553	-6.77109	1286	5.49698	11.3678	-7.54547	-1.83868	1286	18.6348	-6.09589	-3.0098	4.75693
									1296	5.14984	6.62994	6.66809	1.70135	1297	-11.6119	9.15527	7.74384	6.50406		1296	1.85394	3.68881	-6.77109	1296	5.9166	12.3901	-7.59888	-1.77765	1296	18.6729	-6.16837	-3.05939	4.79126
									1306	5.18036	6.62994	6.62231	1.75095	1307	-11.4632	9.16672	7.76291	6.52313		1306	1.8425	3.69644	-6.54602	1306	5.95474	13.3591	-7.36618	-1.73187	1306	19.6342	-6.21033	-3.0899	4.78745
									1317	5.1651	6.69861	6.66428	1.72806	1317	-11.7683	9.18198	7.74384	6.52313		1317	1.81961	3.479	-6.40869	1316	6.0997	13.7138	-7.17163	-1.69373	1316	20.4849	-5.64957	-3.13187	4.83704
									1327	5.1918	6.53076	6.75583	1.73187	1327	-12.146	9.24683	7.74765	6.56509		1327	1.82343	3.64304	-6.60324	1326	6.14929	13.958	-6.99234	-1.62888	1326	20.6718	-5.09644	-2.99835	4.82178
									1337	5.20325	6.7749	6.80542	1.72043	1337	-12.413	9.24683	7.74002	6.56128		1337	1.82343	3.63541	-6.72531	1336	6.19125	14.1373	-6.89697	-0.69809	1336	20.8778	-4.88663	-2.50244	4.85229
									1347	5.14603	6.66046	6.78253	1.75476	1347	-12.8021	9.31168	7.74384	6.59943		1347	1.91879	3.42941	-6.98853	1346	6.14929	14.225	-6.7749	0.038147	1347	21.0609	-4.81033	-2.07138	4.84467
									1357	8.27408	6.8779	6.78253	1.75858	1357	-13.1073	9.39178	7.73621	6.58417		1357	1.96838	3.61633	-6.34003	1356	6.23322	14.2975	-6.65665	0.396729	1357	21.2631	-4.76074	-1.81961	5.72205
									1367	8.67081	7.80869	8.2016	1.77383	1367	-12.928	9.32312	7.75528	6.56509		1367	1.93405	3.59726	-6.79016	1366	6.0997	14.3547	-6.62613	0.564575	1367	21.2822	-4.73022	-1.69373	6.03485
									1377	8.83484	7.84302	9.01794	2.81143	1377	-13.2332	9.37653	7.76672	6.58417		1377	1.98746	3.54004	-6.49261	1376	6.10352	14.3433	-6.53839	0.724792	1377	21.3776	-4.73022	-1.59454	6.21796
									1387	9.01794	7.83157	9.10187	3.10135	1387	-13.6147	9.33838	7.73239	6.61087		1387	1.89209	3.46756	-7.32803	1386	6.08063	14.3738	-6.54984	0.873566	1387	21.4233	-4.77219	-1.57166	6.30188
									1397	9.22775	7.86591	9.11331	3.15094	1397	-14.2174	9.32312	7.72858	6.6185		1397	1.91498	3.4256	-7.18689	1396	6.00815	14.3356	-6.52695	0.930786	1397	21.4653	-4.82941	-1.56021	6.36673
									1407	9.27353	7.89261	9.2659	3.14713	1407	-14.5416	9.39178	7.75528	6.64139		1407	1.88065	3.54767	-7.20215	1406	5.98526	14.3433	-6.48499	1.01852	1407	21.5111	-4.9057	-1.57166	6.40869
									1417	9.39941	7.93457	9.28879	3.1929	1417	-14.8087	9.14764	7.76291	6.62613		1417	1.87302	3.50571	-7.17545	1416	6.01196	14.3394	-6.46973	1.11008	1417	21.5759	-4.98199	-1.59073	6.42395
									1427	9.37653	7.92313	9.33075	3.19672	1427	-15.1176	9.31931	7.77054	6.64139		1427	1.89972	3.41034	-7.38525	1426	6.00815	14.3433	-6.46973	1.18637	1427	21.5836	-5.01633	-1.61743	6.43539
									1437	9.33838	7.89261	9.38416	3.09753	1437	-11.8446	9.31549	7.79343	6.69479		1437	1.89972	3.38364	-6.78253	1436	5.95856	14.3356	-6.42014	1.25885	1437	21.6026	-5.08881	-1.66702	6.38962
									1447	9.33838	7.83539	9.44138	3.1395	1448	-11.7416	11.261	8.73566	6.64902		1447	1.89209	3.34549	-7.45773	1447	5.98526	14.3394	-6.37436	1.26266	1447	21.6713	-5.1651	-1.68991	6.40869
									1457	9.2392	7.86591	9.33456	3.12042	1458	-11.9514	11.5318	9.33075	8.62503		1457	1.85013	3.44086	-7.49207	1457	5.87845	14.3204	-6.3858	1.31989	1457	21.5492	-5.23376	-1.73569	6.43539
									1467	9.19724	7.82013	9.26208	3.10135	1468	-12.1956	11.5662	9.47571	8.85391		1467	1.8158	3.41034	-7.25174	1467	5.867	14.3127	-6.54602	1.40381	1467	21.7705	-5.3215	-1.72424	6.41251
									1478	9.15146	7.78961	9.15909	3.0899	1478	-12.4779	11.467	9.52911	8.97217		1477	1.82724	3.36456	-7.5531	1477	5.9433	14.2479	-6.32095	1.46866	1477	21.8201	-5.37872	-1.79672	6.44302
									1488	9.1629	7.71332	9.17816	3.04031	1488	-12.8098	11.6997	9.62067	9.08661		1487	1.89209	3.22723	-6.54221	1487	5.91278	14.2288	-6.27136	1.52206	1487	21.8658	-5.44357	-1.81198	6.47354
									1498	9.15146	7.69806	9.14764	3.0098	1498	-13.1149	11.4212	9.655	9.13239		1497	1.83868	3.21198	-6.76727	1497	5.83649	14.2365	-6.19125	1.62125	1497	21.9421	-5.49698	-1.82724	6.50024
									1508	9.11331	7.6828	9.20105	2.93732	1508	-13.3171	11.5395	9.60159	9.08279		1507	1.87302	3.29971	-7.48062	1507	5.86319	14.2441	-6.18744	1.70135	1507	21.946	-5.56564	-1.87683	6.53839
									1518	9.1362	7.65991	9.07516	2.90298	1518	-13.6299	11.3449	9.56345	9.01413		1517	1.89972	3.29208	-7.22122	1517	5.85556	14.2555	-6.12259	1.7395	1517	22.0413	-5.63431	-1.88828	6.54602
									1528	9.09805	7.60651	9.18961	2.81525	1528	-13.8931	11.2724	9.50623	8.97598		1527	1.85013	3.33023	-7.11823	1527	5.8136	14.2784	-6.0997	1.79291	1528	22.0871	-5.7106	-1.93024	6.59943
									1538	9.06372	7.5531	9.20868	2.75803	1538	-14.183	11.1313	9.54056	8.92258		1538	1.91116	3.30734	-7.4501	1537	5.84412	14.3204	-6.03104	1.83868	1538	22.1367	-5.80597	-1.93024	6.62613
									1548	9.06754	7.52258	9.10568	2.7504	1548	-14.37	11.1122	9.46045	8.87299		1548	1.87302	3.16238	-7.49207	1547	5.89371	14.3318	-6.09207	1.92261	1548	22.0909	-5.867	-1.93787	6.64902
									1558	9.0065	7.53403	9.07516	2.72751	1558	-14.6332	10.9253	9.45663	8.83484		1558	1.89209	3.18146	-7.54547	1557	5.84412	14.3242	-6.31714	1.99127	1558	22.2054	-5.93567	-1.91879	6.66046
									1568	9.01413	7.46918	9.0065	2.69699	1569	-14.9536	10.8528	9.41467	8.81958		1568	1.92261	3.13187	-7.28989	1567	5.88226	14.3433	-6.29807	2.0256	1568	22.2893	-5.98145	-1.94168	6.68335
									1578	9.02557	7.46155	9.07516	2.62451	1579	-15.2397	10.8795	9.41086	8.80432		1578	1.86157	3.26157	-6.94275	1577	5.88989	14.3394	-6.14548	2.07138	1578	22.3885	-6.01959	-1.96075	6.69861
									1588	8.93784	7.41577	9.04465	2.58636	1589	-15.4686	10.704	9.4223	8.78906		1588	1.80817	3.21579	-6.76727	1587	5.85938	14.3661	-5.99289	2.12097	1588	22.438	-6.04248	-1.95694	6.7215
									1598	8.93784	7.4234	9.05228	2.55203	1599	-15.7738	10.8147	9.40704	8.80814		1598	1.84631	3.30734	-7.25937	1597	5.85556	14.3738	-5.9433	2.22015	1598	22.6135	-6.15692	-1.95312	6.71768
									1608	8.92258	7.4234	8.95691	2.49481	1609	-16.0675	10.6544	9.39178	8.76617		1608	1.78909	3.24249	-7.90405	1607	5.85938	14.37	-5.92041	2.25449	1608	22.5906	-6.14166	-1.95694	6.75201
									1618	8.91113	7.36237	9.06372	2.44141	1619	-16.1934	10.6544	9.34601	8.78143		1618	1.8158	3.21579	-7.49969	1617	5.80597	14.4234	-5.92804	2.31552	1618	22.9073	-6.21796	-1.9722	6.76346
									1628	8.93402	7.39288	9.10187	2.39944	1629	-16.4909	10.7117	9.32312	8.76617		1628	1.77383	3.13187	-7.14493	1628	5.83267	14.4043	-5.87463	2.34604	1628	22.6974	-6.27518	-1.9722	6.77109
									1638	8.9035	7.39288	9.11713	2.36893	1639	-16.7389	10.5324	9.34982	8.76617		1638	1.79672	3.04413	-7.47299	1638	5.85938	14.4272	-5.79071	2.39944	1638	22.8691	-6.29425	-1.97601	6.84357
									1649	8.91876	7.41577	9.20486	2.31171	1649	-17.025	10.7117	9.34601	8.80432		1648	1.73187	3.16238	-7.82776	1648	5.79071	14.4615	-5.85938	2.46048	1648	22.9607	-6.3591	-1.9722	6.9046
									1659	8.92639	7.35092	9.13239	2.30408	1659	-17.2806	10.7346	9.36127	8.76236		1658	1.82724	3.16238	-7.83157	1658	5.79834	14.4958	-5.75256	2.5177	1658	22.8539	-6.3858	-1.97983	6.91223
									1669	8.88824	7.30133	9.2392	2.25067	1669	-17.5247	10.6049	9.37271	8.7204		1668	1.83487	3.19672	-6.7215	1668	5.82123	14.5035	-5.75256	2.57874	1668	22.7203	-6.42014	-1.96457	6.93512
									1679	8.91876	7.35474	9.25446	2.21634	1679	-17.7879	10.7574	9.36127	8.7471		1678	1.82724	3.20435	-7.33566	1678	5.87082	14.5264	-5.76019	2.64359	1678	23.1934	-6.47354	-1.96838	6.97327
									1689	8.89969	7.3204	9.35364	2.15912	1689	-18.0321	10.7117	9.40704	8.75854		1688	1.85394	3.19672	-7.66373	1688	5.867	14.5454	-5.69153	2.68555	1689	23.0713	-6.55365	-1.98364	7.02286
									1699	8.9035	7.26318	9.38034	2.1553	1699	-18.2762	10.5934	9.39178	8.72421		1698	1.89209	3.2692	-7.70187	1698	5.85175	14.5493	-5.82504	2.79236	1699	23.1018	-6.61469	-1.99509	7.04575
									1709	8.93784	7.30133	9.41849	2.12097	1709	-18.5699	10.7307	9.41467	8.76999		1708	1.88446	3.01361	-7.70569	1708	5.92422	14.5416	-5.6839	2.89917	1709	23.1667	-6.70624	-2.0256	7.09915
									1719	8.88824	7.22122	9.37653	2.13623	1719	-18.7531	10.7956	9.36508	8.76617		1718	1.89972	3.11279	-7.7095	1718	5.90134	14.5569	-5.66483	2.97165	1719	23.2124	-6.75964	-2.03323	7.11823
									1729	8.93021	7.26318	9.41467	2.09427	1729	-19.104	10.5324	9.40323	8.78906		1728	1.90735	3.04413	-7.76672	1728	5.93948	14.5645	-5.69534	3.06702	1729	23.2239	-6.81305	-2.04849	7.1373
									1739	8.9035	7.27844	9.52148	2.04086	1740	-19.268	10.685	9.35364	8.67844		1739	1.91498	3.13187	-7.46155	1738	5.93567	14.5721	-5.72205	3.09753	1739	23.3231	-6.88171	-2.05994	7.12204
									1749	8.91876	7.21359	9.43756	2.04086	1750	-19.6152	10.7918	9.35745	8.8768		1749	1.92261	3.05939	-6.77872	1748	5.93948	14.5683	-5.53513	3.17764	1749	23.3994	-6.97327	-2.06375	7.14493
									1759	8.92639	7.28226	9.54819	1.97983	1760	-19.8746	10.6773	9.34601	8.87299						1758	5.94711	14.595	-5.49316	3.24631	1759	23.7122	-7.04956	-2.07138	7.15256
									1769	8.89587	7.29752	9.63211	1.91498	1770	-20.1607	10.8032	9.38034	8.91113						1768	5.95093	14.6179	-5.51605	3.32642	1769	23.5519	-7.12967	-2.08664	7.16019
									1779	8.91113	7.25174	9.66263	1.86157	1780	-20.4964	10.807	9.38416	8.93784						1778	5.97382	14.637	-5.48172	3.39127	1779	23.571	-7.20978	-2.08664	7.16782
									1789	8.86154	7.31277	9.60541	1.83105	1790	-20.7291	10.6697	9.40704	8.94165						1788	5.97	14.6255	-5.45883	3.43704	1789	23.6931	-7.30896	-2.1019	7.20215
									1799	8.89587	7.24792	9.76944	1.7662	1800	-20.9923	10.8414	9.42993	8.99506						1799	5.92422	14.6523	-5.43594	3.50571	1799	23.735	-7.41196	-2.1286	7.20596
									1810	8.86154	7.24792	9.71222	1.77002	1810	-21.2708	10.8337	9.42612	9.02557						1809	5.93567	14.6599	-5.39398	3.54767	1809	23.7656	-7.49588	-2.12479	7.19452
									1820	8.88824	7.17163	9.83429	1.74713	1820	-21.5912	10.7613	9.43756	9.05228						1819	5.92041	14.6484	-5.44357	3.62778	1819	23.8152	-7.56073	-2.13623	7.21741
									1830	8.88443	7.28226	9.83047	1.72043	1830	-21.9421	10.9138	9.43375	9.09805						1829	5.95856	14.6637	-5.33676	3.67737	1829	23.9906	-7.65991	-2.16675	7.20596
									1840	8.87299	7.35092	9.92584	1.72806	1840	-22.2282	10.8719	9.47571	9.10187						1839	5.92804	14.6637	-5.33295	3.75748	1839	23.9983	-7.76672	-2.18964	7.19833
									1850	8.91495	7.2937	9.96017	1.69754	1850	-22.2778	10.8376	9.46045	9.14383						1849	5.95093	14.6675	-5.29099	3.8147	1849	24.0211	-7.85065	-2.20108	7.18307
									1860	8.86917	7.20215	10.0288	1.6861	1860	-22.3198	10.9634	9.48715	9.19724						1859	5.95474	14.7057	-5.25284	3.93295	1859	24.044	-7.91168	-2.22778	7.20215
									1870	8.88443	7.2403	10.0327	1.68228	1870	-22.6097	10.891	9.51004	9.21249						1869	5.97	14.7324	-5.26428	3.92532	1869	24.0898	-7.98035	-2.25067	7.2403
									1880	8.87299	7.40814	9.97543	1.67084	1880	-22.9187	10.9596	9.4986	9.21631						1879	5.98145	14.7324	-5.22995	3.98254	1880	24.1814	-8.06427	-2.27356	7.21741
									1890	8.88062	7.19452	10.006	1.65558	1890	-23.201	10.9596	9.51004	9.23157						1889	6.03867	14.7324	-5.23376	4.05884	1890	24.2195	-8.11768	-2.31934	7.20978
									1900	8.88062	7.22504	10.1013	1.62506	1900	-23.51	10.9596	9.54437	9.26971						1899	5.98145	14.7934	-5.20325	4.10461	1900	24.3073	-8.20923	-2.34604	7.25174
									1910	8.84247	7.22122	10.1433	1.6098	1910	-23.8075	10.9634	9.58252	9.31931						1909	5.98907	14.7896	-5.14984	4.17328	1910	24.3263	-8.27026	-2.33078	7.22885
									1920	8.85391	7.2403	10.1166	1.60599	1920	-24.0211	11.0703	9.56726	9.28879						1919	5.9967	14.7896	-5.08118	4.29153	1920	24.3797	-8.36563	-2.37656	7.22122
									1930	8.82339	7.18689	10.0479	1.62506	1931	-24.3301	11.0435	9.62067	9.36508						1929	6.01959	14.7896	-5.10406	4.38309	1930	24.4408	-8.45337	-2.40326	7.24411
									1940	8.79669	7.19452	10.1357	1.59454	1941	-25.0626	11.0817	9.60159	9.41467						1939	5.96619	14.7743	-5.20325	4.42886	1940	24.4904	-8.53348	-2.42996	7.2403
									1950	8.81958	7.12967	10.1242	1.61362	1951	-25.4135	11.1885	9.61685	9.35745						1949	6.05774	14.782	-5.05066	4.50897	1950	24.3454	-8.60214	-2.46429	5.66483
									1960	8.66699	7.164	10.2043	1.62125	1961	-25.5852	11.158	9.66644	9.40704						1960	6.01196	14.7514	-5.03159	4.58145	1960	24.6315	-8.69751	-2.49863	8.01849
									1971	8.82339	7.14874	10.2959	1.60217	1971	-26.0582	11.2686	9.67407	9.41086											1970	24.7116	-8.80051	-2.55585	7.59506
									1981	8.72803	7.10678	10.2921	1.6098	1981	-26.3252	11.2343	9.68552	9.46426											1980	24.7383	-8.88062	-2.56348	7.49588
									1991	8.62122	7.13348	10.3722	1.61362	1991	-26.638	11.2915	9.7084	9.51767											1990	24.7421	-8.93784	-2.59018	7.48062
									2001	8.57925	7.19452	10.3493	1.64795	2001	-27.0081	11.3258	9.74274	9.5253											2000	24.8146	-9.07898	-2.63214	7.52258
									2011	8.57544	7.15256	10.4027	1.61362	2011	-27.2636	11.1847	9.74274	9.54437											2010	24.8032	-9.13239	-2.65121	7.52258
									2021	8.56781	7.12967	10.4942	1.60217	2021	-27.5574	11.3754	9.75037	9.53674											2020	24.9138	-9.22394	-2.68173	7.5531
									2031	8.59833	7.13348	10.5743	1.5831	2031	-27.8549	11.2343	9.87625	9.55582											2030	24.971	-9.36127	-2.71988	8.04138
									2041	8.65936	7.11441	10.5476	1.61362	2041	-27.9465	11.2839	9.75037	9.51767											2041	25.0473	-9.40704	-2.76947	7.93076
									2051	8.53729	7.14493	10.5705	1.59836	2051	-28.4233	11.2572	9.77325	9.56345											2051	25.0244	-9.48334	-2.78091	7.84683
									2061	8.84628	7.22504	10.5972	1.62125	2061	-28.6865	11.1351	9.76562	9.59396											2061	25.0168	-9.57489	-2.79999	7.86972
									2071	8.83102	7.2937	10.6926	1.6098	2071	-28.8773	11.1809	9.79233	9.6283											2071	25.2342	-9.69315	-2.81525	7.90024
									2081	8.83865	7.18307	10.7651	1.61362	2081	-29.2015	11.1313	9.8114	9.6283											2081	25.2342	-9.76562	-2.83051	7.88116
									2091	8.80051	7.22504	10.7689	1.63269	2091	-29.4952	11.2076	9.84955	9.72748											2091	25.2533	-9.85336	-2.89154	7.92694
														2102	-29.7623	11.0207	9.84573	9.68933
														2112	-30.0522	11.2648	9.83429	9.77325
														2122	-30.3726	10.9291	9.86481	9.77707
														2132	-30.6053	11.3258	9.88388	9.83429
														2142	-33.7563	11.1847	10.0746	9.72748
														2152	-32.9361	11.2381	9.9678	9.91058
														2162	-33.0276	11.3754	9.98688	9.87244
														2172	-33.2375	11.2762	9.95255	9.91058
														2182	-33.2565	11.4708	10.0212	9.92203
